# Supplementary material for: (E)-3-[(4-Butyl­phen­yl)imino­meth­yl]benzene-1,2-diol
Source: Acta Crystallogr Sect E Struct Rep Online. 2009 Jul 29;65(Pt 8):o2022. doi: 10.1107/S1600536809029316 (PMC2977352; doi:10.1107/S1600536809029316)
Supplement: Supplementary file 2 [file e-65-o2022-Isup2.hkl]

#
# h,k,l, Fc-squared, Fo-squared, sigma(Fo-squared) and status flag
#
data_I
_shelx_title ' TEST STRUCTURE D:\DATA\ZEYNEP2_DENE\ZEYNEP2'
_shelx_refln_list_code          4
_shelx_F_calc_maximum      219.84
_exptl_crystal_F_000       576.00
_reflns_d_resolution_high  0.7965
 
loop_
 _symmetry_equiv_pos_as_xyz
 'x, y, z'
 '-x, y+1/2, -z+1/2'
 '-x, -y, -z'
 'x, -y-1/2, z-1/2'
 
_cell_length_a    16.2774
_cell_length_b     6.0148
_cell_length_c    17.6166
_cell_angle_alpha  90.000
_cell_angle_beta  121.476
_cell_angle_gamma  90.000
 
_shelx_F_squared_multiplier     1.000
 
loop_
 _refln_index_h
 _refln_index_k
 _refln_index_l
 _refln_F_squared_calc
 _refln_F_squared_meas
 _refln_F_squared_sigma
 _refln_observed_status
   1   0   0     8475.14     8388.59    779.14 o
   2   0   0        2.17        4.48      8.38 o
   3   0   0     2390.03     2416.18     66.73 o
   4   0   0        1.19        5.90      6.86 o
   5   0   0     1228.46     1095.40     22.96 o
   6   0   0       29.72       25.64      4.75 o
   7   0   0      897.30      862.30      6.10 o
   8   0   0        6.57        3.86      4.57 o
   9   0   0       78.15       84.96      4.39 o
  10   0   0       53.07       62.55      6.41 o
  11   0   0       98.28      116.53     23.59 o
  12   0   0      119.95      137.20     10.63 o
  13   0   0     1065.28     1039.45    131.47 o
  14   0   0      151.66      154.08      7.28 o
  15   0   0       26.73       22.25      3.55 o
  16   0   0        1.54        4.47      3.69 o
  17   0   0        0.04       -4.53      5.64 o
   1   1   0      809.78      768.55     17.72 o
   2   1   0      366.88      336.54      8.52 o
   3   1   0     1575.93     1432.30     25.95 o
   4   1   0      142.47      144.17      5.24 o
   5   1   0      254.56      252.84      3.81 o
   6   1   0      132.08      134.37      3.35 o
   7   1   0       26.68       27.79      3.07 o
   8   1   0      300.93      316.92      3.65 o
   9   1   0      111.14      123.81      3.21 o
  10   1   0        2.53        6.18      2.99 o
  11   1   0       48.28       59.10      5.11 o
  12   1   0        2.21        0.26      3.02 o
  13   1   0       25.34       25.03      4.52 o
  14   1   0        0.12        1.44      2.70 o
  15   1   0        0.83        1.52      3.22 o
  16   1   0        4.17        2.01      2.99 o
  17   1   0        1.99        1.95      3.29 o
   0   2   0      289.13      274.60      6.98 o
   1   2   0       41.21       33.32      5.01 o
   2   2   0        1.59        5.43      5.63 o
   3   2   0      877.16      847.28     26.72 o
   4   2   0     1068.35     1015.97      8.60 o
   5   2   0      208.91      227.71      6.30 o
   6   2   0      532.46      522.71     15.27 o
   7   2   0      418.18      453.87     14.48 o
   8   2   0      282.70      295.56     11.01 o
   9   2   0       98.56      107.37      5.23 o
  10   2   0      102.31      114.18      5.54 o
  11   2   0       40.87       43.68      3.65 o
  12   2   0        2.33        6.98      3.28 o
  13   2   0        0.18        6.45      2.98 o
  14   2   0        2.74        1.85      3.17 o
  15   2   0        2.31        4.97      3.05 o
  16   2   0        0.04        0.09      4.70 o
   1   3   0       85.01       89.67      4.03 o
   2   3   0      266.25      279.77      4.25 o
   3   3   0       65.01       62.74      3.81 o
   4   3   0      202.95      191.46      5.49 o
   5   3   0      380.66      381.16      5.38 o
   6   3   0        0.72        0.93      3.69 o
   7   3   0        7.99        5.10      5.05 o
   8   3   0      106.90      106.27      7.57 o
   9   3   0        0.09       -0.09      3.76 o
  10   3   0       57.00       49.52      4.07 o
  11   3   0       27.68       29.30      5.11 o
  12   3   0        1.04        4.23      3.21 o
  13   3   0        0.04        3.65      3.26 o
  14   3   0        6.19       10.36      3.02 o
  15   3   0        0.54        0.64      3.30 o
   0   4   0       83.80       84.84      6.56 o
   1   4   0        2.02       10.92      3.56 o
   2   4   0        7.96       14.34      3.66 o
   3   4   0       19.86       16.91      3.56 o
   4   4   0       12.14       14.48      3.61 o
   5   4   0        0.00        5.93      3.63 o
   6   4   0        3.80        7.78      2.63 o
   7   4   0        5.95        4.51      3.31 o
   8   4   0        0.80        1.89      3.26 o
   9   4   0       24.95       24.15      3.78 o
  10   4   0       30.77       38.77      6.71 o
  11   4   0        3.81        1.73      2.96 o
  12   4   0        6.70        4.09      3.14 o
  13   4   0        1.95        1.05      5.29 o
  14   4   0        0.61        5.28      3.46 o
   1   5   0       91.85       98.23      4.56 o
   2   5   0      192.58      185.22      5.40 o
   3   5   0      448.16      469.74      9.92 o
   4   5   0      184.11      182.15      4.88 o
   5   5   0        0.51        4.06      3.23 o
   6   5   0        3.67       11.74      3.32 o
   7   5   0        0.32        2.90      2.78 o
   8   5   0        5.03       14.65      4.40 o
   9   5   0        2.75        3.67      2.85 o
  10   5   0       84.15       71.66      8.44 o
  11   5   0       36.42       27.81      3.61 o
  12   5   0        1.22        0.09      5.35 o
  13   5   0        0.32        4.08      3.53 o
   0   6   0       53.83       62.97      5.90 o
   1   6   0       26.04       24.13      3.43 o
   2   6   0        0.68       -1.18      3.60 o
   3   6   0       73.10       72.73      3.44 o
   4   6   0        1.17        5.75      3.26 o
   5   6   0        1.48        6.89      4.54 o
   6   6   0        0.19       -0.94      3.35 o
   7   6   0        0.94        3.93      2.70 o
   8   6   0        0.46        2.73      2.93 o
   9   6   0        1.34        4.33      2.76 o
  10   6   0       11.57        7.85      4.29 o
   1   7   0        0.09        5.03      4.05 o
   2   7   0        6.87       10.26      4.08 o
   3   7   0        5.91        0.41      4.10 o
   4   7   0        0.69        3.17      3.41 o
   5   7   0        2.30        2.87      3.43 o
   6   7   0        1.58        3.25      3.43 o
 -17   1   1        0.64        4.30      3.30 o
 -16   1   1        0.09        2.42      2.59 o
 -15   1   1        1.32        3.43      2.59 o
 -14   1   1       23.07       29.07      3.98 o
 -13   1   1       32.76       33.92      2.56 o
 -12   1   1      103.43      113.34      8.03 o
 -11   1   1       36.05       36.22      2.83 o
 -10   1   1        5.26        1.08      2.82 o
  -9   1   1        1.51        6.93      3.02 o
  -8   1   1     1336.02     1479.52     21.87 o
  -7   1   1     1192.50     1244.72      8.72 o
  -6   1   1        3.58        9.31      3.37 o
  -5   1   1       47.33       41.15      3.96 o
  -4   1   1      242.95      213.84      4.90 o
  -3   1   1      270.61      256.83      9.35 o
  -2   1   1       19.70       18.59      7.79 o
  -1   1   1      196.14      185.60      7.32 o
   0   1   1     5585.56     5936.91     32.10 o
   1   1   1     7594.43     7489.59     25.16 o
   2   1   1     4486.19     4209.15     34.78 o
   3   1   1      941.11      888.98     17.52 o
   4   1   1      231.09      218.80      5.73 o
   5   1   1      652.57      698.33     14.79 o
   6   1   1      440.66      485.17      4.68 o
   7   1   1      166.03      183.83      3.80 o
   8   1   1        0.19        2.60      2.92 o
   9   1   1        9.63       13.30      2.79 o
  10   1   1        6.79        6.96      3.94 o
  11   1   1       19.67       20.85      2.71 o
  12   1   1        0.18        4.66      3.23 o
  13   1   1      127.86      129.74      8.83 o
  14   1   1       35.06       31.90      3.37 o
  15   1   1        1.57        2.60      3.24 o
  16   1   1        0.03        5.28      3.79 o
 -17   2   1        0.00        1.69      3.40 o
 -16   2   1        0.26       -1.27      3.86 o
 -15   2   1        1.57        0.57      2.98 o
 -14   2   1        3.60        8.40      3.00 o
 -13   2   1       22.49       22.15      4.04 o
 -12   2   1      109.60      116.25     10.68 o
 -11   2   1       24.68       30.18      3.26 o
 -10   2   1        0.15        1.79      3.14 o
  -9   2   1       21.95       23.04      3.56 o
  -8   2   1      166.53      164.10      4.63 o
  -7   2   1      276.43      299.95      4.13 o
  -6   2   1      420.34      431.90     12.71 o
  -5   2   1     1009.67      938.58     23.86 o
  -4   2   1       19.19       20.25      3.87 o
  -3   2   1      267.20      232.55      5.80 o
  -2   2   1      182.80      169.02      6.25 o
  -1   2   1       56.06       70.76      4.64 o
   0   2   1      468.05      453.47      5.42 o
   1   2   1     1877.53     1714.58      8.11 o
   2   2   1      142.34      151.69      6.18 o
   3   2   1      219.69      212.47      5.54 o
   4   2   1      127.40      122.05      5.50 o
   5   2   1      624.45      663.87     19.70 o
   6   2   1      109.95      140.97      3.78 o
   7   2   1      136.45      136.22      6.79 o
   8   2   1      159.16      149.19      3.98 o
   9   2   1        3.36        9.98      3.42 o
  10   2   1       88.39       95.88     12.20 o
  11   2   1        0.15        1.79      3.31 o
  12   2   1       24.07       30.62      4.50 o
  13   2   1        0.27        2.37      3.20 o
  14   2   1        1.73        1.61      5.18 o
  15   2   1        1.69        1.50      4.65 o
  16   2   1        0.24       -0.35      3.31 o
 -16   3   1        0.46        3.70      3.38 o
 -15   3   1        0.67        3.29      3.06 o
 -14   3   1        0.31        7.39      3.26 o
 -13   3   1        7.30        9.08      4.04 o
 -12   3   1       11.96       13.66      3.28 o
 -11   3   1      131.99      124.18     14.19 o
 -10   3   1        0.38        1.18      3.43 o
  -9   3   1       45.33       48.03      3.79 o
  -8   3   1        4.18        5.98      3.16 o
  -7   3   1       64.12       65.22      3.27 o
  -6   3   1      167.58      166.05      7.74 o
  -5   3   1       16.23       23.83      4.31 o
  -4   3   1       52.81       47.72      4.47 o
  -3   3   1      196.82      192.90      4.00 o
  -2   3   1      314.49      286.72      4.26 o
  -1   3   1        6.16       13.82      3.35 o
   0   3   1       46.64       36.12      3.35 o
   1   3   1      112.20      116.94      5.36 o
   2   3   1     1411.12     1418.13     14.76 o
   3   3   1      249.63      258.74      4.55 o
   4   3   1       80.97       79.50      5.23 o
   5   3   1       66.33       74.92      5.60 o
   6   3   1       22.90       25.60      3.39 o
   7   3   1       49.23       53.36      7.68 o
   8   3   1       11.66       14.35      3.21 o
   9   3   1       27.53       30.74      4.39 o
  10   3   1        5.84        9.01      3.26 o
  11   3   1        1.85        4.75      3.23 o
  12   3   1        7.83        8.45      2.94 o
  13   3   1        1.66        4.64      3.06 o
  14   3   1        0.19        6.46      3.06 o
  15   3   1        8.46        8.31      3.42 o
 -15   4   1        3.49        5.11      3.18 o
 -14   4   1        0.05       -0.51      3.33 o
 -13   4   1        0.29        3.11      4.95 o
 -12   4   1        0.21       -4.64      3.24 o
 -11   4   1       68.91       60.93      5.82 o
 -10   4   1      127.66      128.33     11.76 o
  -9   4   1       15.88       12.91      3.49 o
  -8   4   1       55.55       51.63      6.79 o
  -7   4   1       15.35       12.23      3.44 o
  -6   4   1        0.52       -0.78      3.38 o
  -5   4   1       35.70       36.39      3.29 o
  -4   4   1      162.85      167.14      3.85 o
  -3   4   1      144.81      138.64      3.82 o
  -2   4   1        1.02        0.08      3.56 o
  -1   4   1      158.78      141.05      3.79 o
   0   4   1       16.15       14.41      4.92 o
   1   4   1      149.20      122.50      3.60 o
   2   4   1      468.39      465.28      6.12 o
   3   4   1      553.22      581.71     10.84 o
   4   4   1       16.32       18.50      3.73 o
   5   4   1       57.56       64.93      3.72 o
   6   4   1       39.27       42.13      3.60 o
   7   4   1        1.06        3.86      2.94 o
   8   4   1        1.56        2.73      3.07 o
   9   4   1        0.13        5.24      3.19 o
  10   4   1       27.77       29.87      3.28 o
  11   4   1       31.73       32.60      3.86 o
  12   4   1        8.21        8.61      3.61 o
  13   4   1        0.11        3.44      3.26 o
  14   4   1        1.61        2.00      3.17 o
 -13   5   1        0.79        4.34      3.37 o
 -12   5   1        2.81        3.56      3.31 o
 -11   5   1        6.88       11.89      3.43 o
 -10   5   1       52.32       52.45     10.53 o
  -9   5   1       82.72       76.91      9.94 o
  -8   5   1        0.26        6.16      3.71 o
  -7   5   1        0.54        1.71      2.57 o
  -6   5   1        6.26        5.61      3.04 o
  -5   5   1       56.23       58.07      3.47 o
  -4   5   1      194.70      205.56      3.82 o
  -3   5   1      285.54      319.86      9.53 o
  -2   5   1      222.76      234.17      3.93 o
  -1   5   1       79.93       84.16      5.16 o
   0   5   1        6.34        1.73      4.22 o
   1   5   1       29.72       31.13      3.58 o
   2   5   1       53.03       57.32      4.27 o
   3   5   1      479.37      474.79      6.26 o
   4   5   1      252.10      278.65      4.78 o
   5   5   1        7.26        9.75      3.28 o
   6   5   1       10.47       11.02      3.42 o
   7   5   1        0.24        3.19      2.64 o
   8   5   1        0.24        5.11      2.51 o
   9   5   1       23.33       20.47      2.98 o
  10   5   1       79.78       60.81      6.89 o
  11   5   1       33.35       34.81      3.52 o
  12   5   1        1.19        7.78      3.36 o
 -11   6   1        0.86        6.07      2.98 o
 -10   6   1       20.24       17.30      2.95 o
  -9   6   1        2.15        5.07      2.85 o
  -8   6   1        0.29        4.30      3.45 o
  -7   6   1        6.67       10.43      2.83 o
  -6   6   1        2.38        2.89      3.34 o
  -5   6   1       56.31       52.02      3.40 o
  -4   6   1       42.97       45.39      3.35 o
  -3   6   1       57.12       57.13      3.43 o
  -2   6   1        0.22        5.83      4.02 o
  -1   6   1       70.90       67.31      4.46 o
   0   6   1       17.87       10.70      4.11 o
   1   6   1       24.37       24.40      4.07 o
   2   6   1       21.66       21.91      5.24 o
   3   6   1       70.99       74.52      3.63 o
   4   6   1       14.85        7.57      3.51 o
   5   6   1       11.01       10.90      3.26 o
   6   6   1       20.21       21.27      3.63 o
   7   6   1        1.71        4.42      3.56 o
   8   6   1        6.33        4.90      2.95 o
   9   6   1       21.89       18.90      2.95 o
  10   6   1       18.08       10.96      3.19 o
  -6   7   1        0.20        2.10      2.95 o
  -5   7   1       12.01       11.93      3.40 o
  -4   7   1       23.15       18.87      4.94 o
  -3   7   1        0.40       10.73      4.14 o
  -2   7   1        1.42        4.92      4.03 o
  -1   7   1        0.01        7.85      4.11 o
   0   7   1        0.03        5.34      4.07 o
   1   7   1        0.11        2.24      3.94 o
   2   7   1        6.70        8.23      4.41 o
   3   7   1        5.42        8.74      4.13 o
   4   7   1        2.01        4.11      4.22 o
   5   7   1        0.63       -1.32      3.43 o
   6   7   1        8.65        2.11      3.59 o
 -18   0   2        0.01        8.32      4.08 o
 -17   0   2        0.84        3.88      3.92 o
 -16   0   2       21.72       26.94      4.00 o
 -15   0   2      135.98      135.39     22.11 o
 -14   0   2       12.83       17.69      3.51 o
 -13   0   2       31.89       27.35      3.71 o
 -12   0   2        4.05        6.99      4.22 o
 -11   0   2        5.14        1.19      3.98 o
 -10   0   2        5.76       11.77      3.82 o
  -9   0   2      235.98      231.54      4.22 o
  -8   0   2        3.21        0.87      5.22 o
  -7   0   2       44.61       53.32      6.73 o
  -6   0   2      707.90      736.67     15.41 o
  -5   0   2       32.78       38.81      5.40 o
  -4   0   2     1656.87     1585.77     10.70 o
  -3   0   2     1361.85     1218.79     11.21 o
  -2   0   2     6174.06     6091.02     35.55 o
  -1   0   2      186.06      180.16     10.43 o
   0   0   2      456.69      481.48     19.25 o
   1   0   2     2620.28     2373.38     21.53 o
   2   0   2      602.50      605.87      9.70 o
   3   0   2      659.94      637.82      7.82 o
   4   0   2       98.22      102.01      5.52 o
   5   0   2       15.10       22.90      4.84 o
   6   0   2        4.88       13.51      4.37 o
   7   0   2      288.43      300.48      7.94 o
   8   0   2       96.80      113.05      6.49 o
   9   0   2        0.48        1.96      4.15 o
  10   0   2        4.80       10.29      4.20 o
  11   0   2        1.27       -0.04      4.08 o
  12   0   2       10.47       18.48      4.00 o
  13   0   2       25.61       25.72      4.31 o
  14   0   2       32.72       32.16      4.03 o
  15   0   2        6.39        5.82      3.91 o
  16   0   2        5.03       -2.14      5.99 o
 -18   1   2        0.78        6.65      2.73 o
 -17   1   2        0.39        3.38      2.76 o
 -16   1   2        2.45        3.84      3.70 o
 -15   1   2        5.30        9.98      2.51 o
 -14   1   2       85.69       74.93      2.81 o
 -13   1   2        6.14       12.02      2.67 o
 -12   1   2       11.88        8.98      2.76 o
 -11   1   2       14.21       14.93      2.90 o
 -10   1   2      181.62      172.48      3.14 o
  -9   1   2       87.69       95.24      3.07 o
  -8   1   2       37.57       52.71      3.13 o
  -7   1   2      344.46      401.18      7.33 o
  -6   1   2      309.90      291.50      3.64 o
  -5   1   2      113.14      104.02      3.68 o
  -4   1   2        7.23       10.24      4.39 o
  -3   1   2      356.67      337.21      5.70 o
  -2   1   2     1646.28     1553.61      9.16 o
  -1   1   2     2475.36     2352.19     13.65 o
   0   1   2     1255.06     1173.25      9.05 o
   1   1   2     2764.43     2719.68     17.52 o
   2   1   2      841.77      823.47     10.43 o
   3   1   2     3568.90     3333.08     96.98 o
   4   1   2       50.18       56.69      4.35 o
   5   1   2      317.15      311.99      4.51 o
   6   1   2      120.87      140.45      4.13 o
   7   1   2       10.09       15.06      3.81 o
   8   1   2       21.82       23.73      3.71 o
   9   1   2       10.25       14.00      3.58 o
  10   1   2       76.85       84.59      5.12 o
  11   1   2        8.54        7.24      3.69 o
  12   1   2        4.76        9.85      3.20 o
  13   1   2       19.15       21.08      3.25 o
  14   1   2       17.98       11.05      3.35 o
  15   1   2       10.54        5.17      3.32 o
  16   1   2        7.68        8.21      3.36 o
 -17   2   2        3.30        6.61      3.29 o
 -16   2   2       20.91       15.76      3.59 o
 -15   2   2       23.78       23.88      3.11 o
 -14   2   2       11.69       13.82      3.23 o
 -13   2   2        0.91        2.83      3.04 o
 -12   2   2       22.36       20.22      3.15 o
 -11   2   2        5.75       12.32      3.16 o
 -10   2   2       17.64       14.40      3.44 o
  -9   2   2       25.17       28.65      3.26 o
  -8   2   2      265.25      297.23      3.79 o
  -7   2   2      441.31      491.36     11.24 o
  -6   2   2      107.13      132.66      4.83 o
  -5   2   2      553.39      542.97      5.37 o
  -4   2   2      314.46      261.04      4.23 o
  -3   2   2     2236.33     2153.47      9.37 o
  -2   2   2     2054.22     1950.07      9.28 o
  -1   2   2      190.28      170.22      4.83 o
   0   2   2        6.74       11.44      4.15 o
   1   2   2       51.69       46.32      5.06 o
   2   2   2       15.02       20.49      4.75 o
   3   2   2       37.22       52.97      5.92 o
   4   2   2       74.04       71.57      5.32 o
   5   2   2      351.82      358.58     11.12 o
   6   2   2      458.57      492.95     18.06 o
   7   2   2       37.82       39.88      3.71 o
   8   2   2      116.85      127.80      3.50 o
   9   2   2        1.92        4.45      3.36 o
  10   2   2       14.61       17.10      4.14 o
  11   2   2       24.35       25.65      3.96 o
  12   2   2       16.24       17.73      3.23 o
  13   2   2        3.73       -0.44      3.71 o
  14   2   2        1.23        4.42      3.51 o
  15   2   2        0.00        3.82      3.69 o
 -16   3   2        1.49        1.22      5.74 o
 -15   3   2       10.23        9.01      3.11 o
 -14   3   2        0.38        1.65      3.00 o
 -13   3   2        0.84        0.82      2.98 o
 -12   3   2        7.86        9.94      3.05 o
 -11   3   2        0.38        1.43      3.08 o
 -10   3   2      101.09      107.42      3.65 o
  -9   3   2       82.61       93.95      6.94 o
  -8   3   2       32.42       33.20      3.45 o
  -7   3   2        9.47       13.64      3.47 o
  -6   3   2      166.19      186.76      5.56 o
  -5   3   2       76.19       77.72      6.15 o
  -4   3   2       14.21       24.27      4.00 o
  -3   3   2      696.91      672.53     18.81 o
  -2   3   2     1261.95     1294.62     14.25 o
  -1   3   2      276.28      289.99      4.67 o
   0   3   2      111.11      106.19      3.58 o
   1   3   2        7.64       10.87      4.12 o
   2   3   2       31.03       44.96      4.38 o
   3   3   2      537.45      526.45      6.92 o
   4   3   2       31.59       34.53      4.71 o
   5   3   2       31.30       29.37      4.37 o
   6   3   2       74.96       72.38      3.35 o
   7   3   2       60.00       70.56      5.33 o
   8   3   2       31.95       37.88      4.77 o
   9   3   2        1.52        7.07      3.41 o
  10   3   2       43.49       42.78      4.21 o
  11   3   2       12.14       16.51      3.24 o
  12   3   2        6.41        9.09      3.06 o
  13   3   2        0.05        0.50      2.98 o
  14   3   2        0.04        4.48      3.16 o
 -15   4   2        0.48        2.08      3.38 o
 -14   4   2        3.00       -1.00      4.17 o
 -13   4   2        1.55        2.56      3.02 o
 -12   4   2        0.13       -2.77      3.34 o
 -11   4   2      101.09       95.50      9.48 o
 -10   4   2       90.02       80.99      9.87 o
  -9   4   2       19.48       18.74      3.30 o
  -8   4   2        1.60        7.52      3.31 o
  -7   4   2       34.07       31.18      3.40 o
  -6   4   2        0.00       -0.16      3.29 o
  -5   4   2       28.67       28.19      3.50 o
  -4   4   2       73.61       73.92      3.56 o
  -3   4   2       15.45       12.93      3.57 o
  -2   4   2      131.85      147.91      3.76 o
  -1   4   2       92.87       90.39      6.13 o
   0   4   2       62.53       62.90      4.03 o
   1   4   2       19.01       16.58      3.55 o
   2   4   2      459.76      467.69      7.58 o
   3   4   2      168.31      182.63      6.29 o
   4   4   2        3.35        2.38      3.86 o
   5   4   2       34.67       35.25      3.99 o
   6   4   2        0.98        3.36      5.52 o
   7   4   2        0.33        1.64      3.20 o
   8   4   2        1.14        4.65      3.13 o
   9   4   2       28.16       25.32      5.20 o
  10   4   2        0.00       -0.27      3.33 o
  11   4   2       14.25       14.60      3.42 o
  12   4   2        0.68        4.43      3.22 o
  13   4   2        0.20       -2.80      5.74 o
 -13   5   2        3.13       -1.10      3.28 o
 -12   5   2       12.94       12.56      3.42 o
 -11   5   2        1.90        3.42      4.43 o
 -10   5   2        0.27        2.64      3.65 o
  -9   5   2       11.69       13.19      2.83 o
  -8   5   2        8.65        9.92      2.63 o
  -7   5   2        2.01        4.05      2.68 o
  -6   5   2       14.46       10.56      3.31 o
  -5   5   2       33.56       32.28      3.17 o
  -4   5   2        3.16        4.86      3.44 o
  -3   5   2       17.68       25.89      3.45 o
  -2   5   2       23.93       32.96      3.53 o
  -1   5   2       10.36        9.30      4.25 o
   0   5   2       33.99       27.62      4.44 o
   1   5   2       66.99       80.86      5.33 o
   2   5   2        3.95        5.31      3.36 o
   3   5   2       47.61       53.20      3.63 o
   4   5   2        0.03        5.77      3.62 o
   5   5   2       52.78       46.93      3.34 o
   6   5   2        0.37        3.95      3.04 o
   7   5   2        5.68        7.01      2.75 o
   8   5   2        0.46        0.98      2.80 o
   9   5   2        0.11        3.45      2.90 o
  10   5   2        0.43        0.31      2.69 o
  11   5   2        0.57        2.01      2.75 o
  12   5   2        2.17        3.53      2.95 o
 -11   6   2        0.94        4.51      3.00 o
 -10   6   2        3.63        2.25      3.25 o
  -9   6   2        0.34        4.07      2.84 o
  -8   6   2        0.00        6.48      2.86 o
  -7   6   2        0.10        2.09      2.68 o
  -6   6   2        0.10       -0.79      3.27 o
  -5   6   2        9.21        7.72      3.74 o
  -4   6   2       29.34       29.19      3.37 o
  -3   6   2       30.79       32.41      3.42 o
  -2   6   2        0.04        1.89      4.77 o
  -1   6   2       13.92       20.44      4.48 o
   0   6   2        5.52        7.08      4.02 o
   1   6   2        0.64        9.70      3.94 o
   2   6   2       17.40       13.45      4.31 o
   3   6   2        2.69        4.66      3.42 o
   4   6   2        1.22        5.03      2.75 o
   5   6   2        1.21        2.58      3.45 o
   6   6   2        2.40        6.19      3.38 o
   7   6   2        0.29       -0.34      3.24 o
   8   6   2        1.29        1.03      2.89 o
   9   6   2        3.83       -0.37      3.04 o
  -7   7   2        0.54        4.62      2.97 o
  -6   7   2        6.40        4.32      3.85 o
  -5   7   2        8.43        7.14      3.17 o
  -4   7   2        7.83        5.74      4.16 o
  -3   7   2        9.17       12.43      4.79 o
  -2   7   2       10.50        8.68      4.34 o
  -1   7   2        6.75       13.48      5.90 o
   0   7   2        6.72       10.79      4.03 o
   1   7   2       13.32       17.54      4.13 o
   2   7   2        4.31        2.51      4.13 o
   3   7   2       10.91       13.29      6.25 o
   4   7   2       12.30        7.33      3.71 o
   5   7   2       22.60       17.65      3.73 o
 -18   1   3        0.00        1.35      2.67 o
 -17   1   3        0.00        3.27      3.78 o
 -16   1   3        0.04        1.98      2.51 o
 -15   1   3        1.09        4.10      2.74 o
 -14   1   3       85.53       89.98      6.75 o
 -13   1   3      399.47      423.21     38.62 o
 -12   1   3       37.30       40.11      6.23 o
 -11   1   3       86.04       85.47      3.40 o
 -10   1   3       39.69       42.94      3.05 o
  -9   1   3       45.08       42.26      2.97 o
  -8   1   3      317.89      273.71      6.76 o
  -7   1   3      121.66      134.57      3.29 o
  -6   1   3       40.51       46.10      3.67 o
  -5   1   3      304.13      269.19      4.55 o
  -4   1   3      285.77      274.48      4.88 o
  -3   1   3      813.23      747.51      7.14 o
  -2   1   3     1757.14     1637.22      9.52 o
  -1   1   3     7457.50     7434.49     66.25 o
   0   1   3    15633.25    15721.44    257.34 o
   1   1   3     1686.89     1651.91     24.39 o
   2   1   3       53.95       45.25      6.03 o
   3   1   3      102.48       85.26      4.78 o
   4   1   3      254.14      266.28     11.54 o
   5   1   3       94.00      101.19      3.72 o
   6   1   3      165.35      169.07      7.28 o
   7   1   3        1.29       -1.34      3.51 o
   8   1   3      138.00      159.06      8.07 o
   9   1   3        4.66        7.11      3.33 o
  10   1   3        0.04        2.81      3.24 o
  11   1   3       29.73       36.65      3.28 o
  12   1   3       43.03       39.14      3.53 o
  13   1   3       42.13       41.46      3.49 o
  14   1   3       13.51       12.80      3.30 o
  15   1   3        3.41        4.21      3.29 o
 -18   2   3        1.11        3.03      3.14 o
 -17   2   3        0.10       -1.74      3.06 o
 -16   2   3        0.05        2.75      3.29 o
 -15   2   3       16.24       13.36      3.30 o
 -14   2   3        0.39        1.62      3.28 o
 -13   2   3       94.72      100.04      9.97 o
 -12   2   3       69.74       69.33      4.64 o
 -11   2   3        0.60        3.87      6.52 o
 -10   2   3       45.36       56.39      3.60 o
  -9   2   3       40.61       42.50      3.52 o
  -8   2   3       18.79       16.51      3.61 o
  -7   2   3      366.07      354.28      6.66 o
  -6   2   3     1092.03     1168.04     19.87 o
  -5   2   3     2500.15     2640.00     48.75 o
  -4   2   3       32.55       36.47      3.79 o
  -3   2   3        8.85       10.47      4.78 o
  -2   2   3      754.99      792.06      7.94 o
  -1   2   3       34.04       25.50      4.84 o
   0   2   3      320.95      298.40      4.70 o
   1   2   3      273.15      214.69      4.71 o
   2   2   3      119.81      134.48      4.98 o
   3   2   3      570.76      536.97      7.48 o
   4   2   3       71.91       74.24      5.50 o
   5   2   3        0.00       -0.29      3.65 o
   6   2   3       20.76       27.88      3.47 o
   7   2   3      183.77      194.07      5.42 o
   8   2   3      334.13      384.48     18.92 o
   9   2   3       31.83       33.43      3.89 o
  10   2   3       21.59       26.01      3.31 o
  11   2   3        4.08        3.87      3.42 o
  12   2   3        7.21       11.18      3.35 o
  13   2   3        0.03        2.14      3.33 o
  14   2   3        2.02        6.54      5.13 o
  15   2   3        0.46        0.32      3.30 o
 -17   3   3        0.12        7.50      3.21 o
 -16   3   3       11.71       10.33      3.38 o
 -15   3   3        8.93        7.32      3.02 o
 -14   3   3        6.73        9.74      4.15 o
 -13   3   3        0.31       -2.56      2.74 o
 -12   3   3       53.77       49.77      4.87 o
 -11   3   3       14.88       20.74      3.52 o
 -10   3   3      173.99      176.98     10.50 o
  -9   3   3        2.06        5.43      3.36 o
  -8   3   3       68.94       65.99      3.72 o
  -7   3   3       96.74       98.16      3.29 o
  -6   3   3      203.96      203.11      8.74 o
  -5   3   3      685.87      760.10     18.65 o
  -4   3   3       11.29        6.62      4.14 o
  -3   3   3      810.35      841.98      6.55 o
  -2   3   3     1096.03     1183.25      9.48 o
  -1   3   3       46.71       38.89      3.44 o
   0   3   3       99.97      100.76      3.93 o
   1   3   3      269.80      245.77      3.93 o
   2   3   3       88.30       83.78      4.73 o
   3   3   3      297.38      265.71      4.15 o
   4   3   3        6.60       14.63      3.56 o
   5   3   3       75.26       65.33      4.62 o
   6   3   3       14.36       18.76      3.29 o
   7   3   3       21.92       28.56      7.67 o
   8   3   3      141.06      130.48      9.04 o
   9   3   3        0.71        0.87      3.35 o
  10   3   3        8.59        3.57      3.23 o
  11   3   3       72.29       65.85      6.16 o
  12   3   3        3.52        0.74      2.99 o
  13   3   3        0.02        0.31      3.30 o
  14   3   3        0.04       10.34      3.36 o
 -16   4   3        1.30       -2.24      3.69 o
 -15   4   3        0.00       -0.54      3.08 o
 -14   4   3        0.99        2.84      3.27 o
 -13   4   3       14.56       12.15      3.24 o
 -12   4   3        4.37        4.68      5.64 o
 -11   4   3       67.83       70.88     11.17 o
 -10   4   3      293.54      296.75     32.96 o
  -9   4   3       69.52       81.98      7.96 o
  -8   4   3       65.16       58.37      3.46 o
  -7   4   3        0.06        0.66      3.32 o
  -6   4   3        2.86        4.91      3.32 o
  -5   4   3        0.13        5.04      3.45 o
  -4   4   3       37.81       48.99      4.92 o
  -3   4   3       19.01       14.32      3.60 o
  -2   4   3       30.81       40.87      3.37 o
  -1   4   3      228.23      202.65      3.91 o
   0   4   3       70.85       72.87      5.25 o
   1   4   3        1.42        4.69      3.56 o
   2   4   3       47.28       50.75      3.76 o
   3   4   3      266.25      238.88      4.05 o
   4   4   3      291.77      288.50      4.41 o
   5   4   3      191.49      197.96      7.65 o
   6   4   3       39.92       46.90      4.15 o
   7   4   3        6.08        9.15      2.72 o
   8   4   3        1.73        8.74      3.24 o
   9   4   3        3.23        5.00      3.47 o
  10   4   3        2.78        7.05      3.80 o
  11   4   3        5.05        3.59      3.36 o
  12   4   3        1.38        3.00      3.28 o
  13   4   3        0.09        0.46      3.39 o
 -14   5   3        0.42        4.57      3.39 o
 -13   5   3        3.26        3.76      3.30 o
 -12   5   3       35.68       28.07      3.15 o
 -11   5   3        0.90        1.27      2.98 o
 -10   5   3       42.63       44.60      6.78 o
  -9   5   3       38.80       33.88      4.85 o
  -8   5   3        3.19        4.36      2.83 o
  -7   5   3       17.23       20.43      3.36 o
  -6   5   3       49.59       40.99      5.22 o
  -5   5   3       24.70       23.62      3.39 o
  -4   5   3        0.00        7.24      3.38 o
  -3   5   3       65.83       71.35      3.59 o
  -2   5   3       91.61       99.69      5.08 o
  -1   5   3        0.02        2.53      3.78 o
   0   5   3        0.01        2.48      4.33 o
   1   5   3      161.27      154.55      4.25 o
   2   5   3       12.40       11.70      3.36 o
   3   5   3       62.33       62.46      6.97 o
   4   5   3        7.23        8.36      3.17 o
   5   5   3        2.08        1.06      3.56 o
   6   5   3        8.35       10.02      3.56 o
   7   5   3        0.32        1.98      2.77 o
   8   5   3        0.10        5.37      2.92 o
   9   5   3        7.53        4.76      3.06 o
  10   5   3        6.92        5.31      2.65 o
  11   5   3        0.71        7.91      3.00 o
 -11   6   3        0.09        0.86      2.93 o
 -10   6   3        1.52        3.81      2.88 o
  -9   6   3        0.00        2.60      2.86 o
  -8   6   3        0.00        4.94      2.81 o
  -7   6   3        0.04        5.10      2.77 o
  -6   6   3        1.81       -0.22      2.77 o
  -5   6   3        1.35        4.22      3.87 o
  -4   6   3       15.01       10.34      3.11 o
  -3   6   3      334.95      346.72     10.40 o
  -2   6   3       78.55       80.15      4.30 o
  -1   6   3        0.01        2.64      3.89 o
   0   6   3        0.07        1.13      4.74 o
   1   6   3        0.03        1.38      4.21 o
   2   6   3        7.28        9.94      6.49 o
   3   6   3        5.70        8.00      3.78 o
   4   6   3        0.01        3.67      3.28 o
   5   6   3        0.17        5.06      3.45 o
   6   6   3        1.14        1.68      3.60 o
   7   6   3        1.21        5.90      2.73 o
   8   6   3        1.80        7.27      2.83 o
  -7   7   3        0.40        0.81      3.29 o
  -6   7   3        5.38        6.11      2.95 o
  -5   7   3        2.84        5.53      3.41 o
  -4   7   3       12.04       12.94      4.17 o
  -3   7   3       18.21       12.42      4.13 o
  -2   7   3        0.06        1.37      4.02 o
  -1   7   3        4.02       -1.97      3.39 o
   0   7   3        2.23        8.45      4.29 o
   1   7   3       11.01       11.21      4.08 o
   2   7   3        7.40        6.15      4.17 o
   3   7   3        0.45        9.72      4.13 o
   4   7   3        3.67        8.27      7.00 o
 -19   0   4        0.27       -1.28      4.13 o
 -18   0   4        0.55        1.78      3.20 o
 -17   0   4        0.75        7.82     16.31 o
 -16   0   4       37.60       32.57      6.27 o
 -15   0   4        4.24        3.04      6.86 o
 -14   0   4       37.72       40.44      5.51 o
 -13   0   4      600.86      631.64     50.60 o
 -12   0   4      299.14      343.11     26.67 o
 -11   0   4       44.24       50.64      4.12 o
 -10   0   4        1.30        6.50      4.39 o
  -9   0   4       44.03       44.01      4.65 o
  -8   0   4     4830.51     5247.63    219.98 o
  -7   0   4       64.14       56.27      5.09 o
  -6   0   4      969.06      997.61     11.37 o
  -5   0   4     1374.96     1229.32      9.06 o
  -4   0   4     2371.89     2255.42     40.05 o
  -3   0   4     1566.55     1449.28     11.46 o
  -2   0   4       54.07       72.27      8.60 o
  -1   0   4     3147.81     2605.20     19.40 o
   0   0   4    48328.53    54546.42    103.15 o
   1   0   4     5004.70     5015.82     25.71 o
   2   0   4      476.86      447.13     10.56 o
   3   0   4      397.12      345.99      8.32 o
   4   0   4       97.45       92.06      6.87 o
   5   0   4        6.91       12.94      7.04 o
   6   0   4      100.69      105.41      4.92 o
   7   0   4      113.75      122.47      5.27 o
   8   0   4       17.00       18.00      4.72 o
   9   0   4       39.95       42.53      5.47 o
  10   0   4        0.80       10.89      5.68 o
  11   0   4       28.30       31.57      5.68 o
  12   0   4        0.14       -0.96      5.55 o
  13   0   4      191.13      205.38      7.00 o
  14   0   4       30.74       22.26      5.99 o
  15   0   4        4.30       -3.85      5.77 o
 -18   1   4        1.30        4.02      2.76 o
 -17   1   4        1.13       -2.81      2.42 o
 -16   1   4        0.57       -1.00      3.70 o
 -15   1   4        0.99        1.14      2.75 o
 -14   1   4       31.24       34.04      2.87 o
 -13   1   4      673.62      681.95     38.41 o
 -12   1   4      346.65      352.56     13.12 o
 -11   1   4       57.96       60.24      3.15 o
 -10   1   4      153.72      168.15      4.10 o
  -9   1   4        0.00        0.46      3.17 o
  -8   1   4      961.74     1016.46     13.21 o
  -7   1   4     1182.12     1210.53     10.51 o
  -6   1   4      727.02      665.14      4.61 o
  -5   1   4     1382.38     1235.84      7.43 o
  -4   1   4      116.25      103.60      4.66 o
  -3   1   4       10.02        2.73      4.69 o
  -2   1   4     1534.26     1447.67     24.02 o
  -1   1   4      965.78      884.86      8.47 o
   0   1   4    20003.72    19902.15     40.45 o
   1   1   4     6125.44     5909.86     66.40 o
   2   1   4       44.06       48.07      7.29 o
   3   1   4      412.63      402.02     16.17 o
   4   1   4        6.40        8.84      3.49 o
   5   1   4      210.86      213.99      4.44 o
   6   1   4      124.74      127.48      3.79 o
   7   1   4      143.36      147.11      5.29 o
   8   1   4       50.34       54.12      3.56 o
   9   1   4        8.07        8.83      6.58 o
  10   1   4        0.02        2.81      3.53 o
  11   1   4        1.19        6.93      3.09 o
  12   1   4        6.17        9.45      2.93 o
  13   1   4       18.84       20.24      3.49 o
  14   1   4       11.21       12.26      3.47 o
  15   1   4        2.71        3.37      3.13 o
 -18   2   4        0.31        8.19      3.34 o
 -17   2   4        4.34        9.68      3.25 o
 -16   2   4        0.28        6.64      3.29 o
 -15   2   4        1.57        7.54      3.24 o
 -14   2   4       41.70       44.39      2.89 o
 -13   2   4       43.18       39.77      5.97 o
 -12   2   4      135.25      133.27      9.82 o
 -11   2   4      230.75      237.17     11.07 o
 -10   2   4       28.30       33.29      3.06 o
  -9   2   4        9.26       11.10      2.83 o
  -8   2   4       51.45       55.29      3.00 o
  -7   2   4      173.19      188.08      3.43 o
  -6   2   4      265.70      275.71      4.09 o
  -5   2   4       13.36       15.90      4.32 o
  -4   2   4       68.34       73.35      4.36 o
  -3   2   4      283.36      308.78      4.94 o
  -2   2   4      584.18      587.74      8.93 o
  -1   2   4      181.86      186.29      4.93 o
   0   2   4      281.27      284.35      5.75 o
   1   2   4      487.30      495.58      6.17 o
   2   2   4      160.23      142.15      4.97 o
   3   2   4      238.76      242.07      5.26 o
   4   2   4      177.59      189.05      8.64 o
   5   2   4       42.88       48.69      3.85 o
   6   2   4       20.62       22.79      3.38 o
   7   2   4       22.64       30.36      3.58 o
   8   2   4       30.42       33.13      5.21 o
   9   2   4       41.80       48.01      3.82 o
  10   2   4       26.25       26.90      3.57 o
  11   2   4        0.73        5.11      3.34 o
  12   2   4        5.26        6.90      3.25 o
  13   2   4        0.85        1.78      2.90 o
  14   2   4        1.62        5.05      5.38 o
 -17   3   4        4.84       -1.70      5.49 o
 -16   3   4        1.15        3.24      3.26 o
 -15   3   4        1.32        6.28      4.44 o
 -14   3   4        5.39        8.27      3.26 o
 -13   3   4       21.21       24.33      5.58 o
 -12   3   4        0.41       -0.84      3.01 o
 -11   3   4        0.00        7.87      3.37 o
 -10   3   4      267.59      281.17     18.49 o
  -9   3   4        6.17        2.62      3.19 o
  -8   3   4        1.20        9.94      3.41 o
  -7   3   4       31.55       38.22      3.27 o
  -6   3   4        1.33        2.44      4.20 o
  -5   3   4       41.13       61.27      3.67 o
  -4   3   4      360.24      340.94      5.18 o
  -3   3   4        1.58       -0.62      3.93 o
  -2   3   4      501.02      537.15      7.45 o
  -1   3   4      315.06      282.75      4.18 o
   0   3   4       70.29       71.02      5.19 o
   1   3   4       31.08       25.88      4.14 o
   2   3   4      281.43      267.30      4.47 o
   3   3   4      129.62      123.04      3.29 o
   4   3   4        4.64        7.01      3.94 o
   5   3   4       13.86       15.70      4.80 o
   6   3   4       35.69       28.39      5.47 o
   7   3   4        2.94        8.00      3.59 o
   8   3   4       36.82       36.79      6.68 o
   9   3   4        1.58        2.68      3.27 o
  10   3   4        0.09        1.59      3.28 o
  11   3   4       18.39       18.13      4.23 o
  12   3   4        3.78        8.77      3.50 o
  13   3   4        0.10        6.37      3.48 o
 -16   4   4        1.75        4.28      3.37 o
 -15   4   4        4.98        4.53      3.32 o
 -14   4   4        0.23        2.03      2.98 o
 -13   4   4        1.61        2.38      2.95 o
 -12   4   4        4.99        6.63      2.95 o
 -11   4   4        5.92        5.28      2.93 o
 -10   4   4      196.16      218.22     22.94 o
  -9   4   4       93.47      102.22     10.32 o
  -8   4   4       38.82       35.34      3.43 o
  -7   4   4       33.37       40.92      4.68 o
  -6   4   4        0.02       -1.38      3.13 o
  -5   4   4       87.35       95.54      3.71 o
  -4   4   4      172.53      174.24      3.81 o
  -3   4   4        8.34       11.05      3.52 o
  -2   4   4       13.97       13.18      3.41 o
  -1   4   4       14.31       15.60      3.46 o
   0   4   4       15.68       12.25      4.31 o
   1   4   4      108.36      117.23      5.72 o
   2   4   4        2.99       -0.13      3.89 o
   3   4   4      471.65      452.00      5.90 o
   4   4   4      244.23      261.48     10.99 o
   5   4   4        0.00       -0.98      3.66 o
   6   4   4        8.90        8.38      2.77 o
   7   4   4        2.52        5.45      3.01 o
   8   4   4        2.11        7.00      2.93 o
   9   4   4       11.97        7.44      3.02 o
  10   4   4        9.64       15.99      3.87 o
  11   4   4        0.10        7.99      3.58 o
  12   4   4        0.23       -1.76      2.93 o
 -14   5   4        0.48        9.23      3.37 o
 -13   5   4        4.76        6.22      3.61 o
 -12   5   4        6.36       12.89      4.22 o
 -11   5   4       31.28       21.59      3.31 o
 -10   5   4      162.71      144.10     18.21 o
  -9   5   4       31.38       27.71      3.34 o
  -8   5   4        1.48        2.19      2.61 o
  -7   5   4        0.09        3.18      2.54 o
  -6   5   4       11.22        6.51      2.65 o
  -5   5   4       11.71       16.16      3.30 o
  -4   5   4      154.66      144.72      4.71 o
  -3   5   4      146.22      160.73      5.07 o
  -2   5   4       75.05       89.49      4.99 o
  -1   5   4       27.68       18.62      4.40 o
   0   5   4        6.20        4.53      4.10 o
   1   5   4      201.04      208.55      4.88 o
   2   5   4       12.53       14.98      3.37 o
   3   5   4      228.43      242.87      6.01 o
   4   5   4      127.95      122.17      6.59 o
   5   5   4       13.35       14.52      3.52 o
   6   5   4        0.17        4.75      2.91 o
   7   5   4        0.17        4.66      2.68 o
   8   5   4        0.05       -0.49      2.57 o
   9   5   4        3.02        5.24      2.55 o
  10   5   4       22.52       18.94      2.81 o
 -12   6   4        3.63        7.40      2.99 o
 -11   6   4        0.44        2.45      2.97 o
 -10   6   4        2.24        4.28      2.86 o
  -9   6   4        0.94        1.59      3.05 o
  -8   6   4        5.22        5.56      3.37 o
  -7   6   4       10.52        7.35      2.89 o
  -6   6   4        0.00       -1.13      3.19 o
  -5   6   4        4.07        6.16      3.29 o
  -4   6   4       11.47       18.40      5.61 o
  -3   6   4      124.81      139.14      4.89 o
  -2   6   4       24.44       21.39      4.07 o
  -1   6   4       14.18       17.51      6.54 o
   0   6   4       22.19       30.29      9.42 o
   1   6   4        0.55        7.71      3.99 o
   2   6   4        0.68        0.28      3.82 o
   3   6   4        9.56       11.49      3.60 o
   4   6   4        0.70       -1.42      4.21 o
   5   6   4        0.15       -0.06      3.33 o
   6   6   4        1.95        9.36      3.65 o
   7   6   4        0.03        2.94      2.84 o
   8   6   4        0.34        4.51      2.94 o
  -7   7   4        1.39        4.44      3.11 o
  -6   7   4        1.51        2.98      3.43 o
  -5   7   4        4.17        6.92      3.37 o
  -4   7   4        5.13        1.27      7.52 o
  -3   7   4       13.18        6.66      4.13 o
  -2   7   4        1.71       -1.38      4.34 o
  -1   7   4       10.53        8.58      4.39 o
   0   7   4       12.91        7.66      4.79 o
   1   7   4        5.51        4.74      3.72 o
   2   7   4        2.64        6.52      3.90 o
   3   7   4        0.00        0.84      4.16 o
 -19   1   5        0.55        3.65      3.75 o
 -18   1   5        0.03        2.03      2.93 o
 -17   1   5        2.97        4.79      2.67 o
 -16   1   5        0.33        3.69      2.74 o
 -15   1   5        3.90        0.69      2.43 o
 -14   1   5      127.88      115.56      4.79 o
 -13   1   5       36.12       37.17      3.25 o
 -12   1   5       23.49       22.03      3.05 o
 -11   1   5       61.71       55.05      3.21 o
 -10   1   5        6.56        6.12      2.89 o
  -9   1   5      139.57      127.39      3.33 o
  -8   1   5      454.58      498.74      4.31 o
  -7   1   5     1491.80     1568.91     13.96 o
  -6   1   5        0.07        0.46      3.24 o
  -5   1   5      740.95      715.14      7.59 o
  -4   1   5       33.48       32.52      4.36 o
  -3   1   5      635.65      620.67      6.12 o
  -2   1   5      166.51      142.51      5.71 o
  -1   1   5      875.43      841.68     23.35 o
   0   1   5     2163.28     2084.89     15.00 o
   1   1   5     2559.57     2511.55     89.08 o
   2   1   5      747.26      704.67     29.32 o
   3   1   5       38.55       34.62      4.31 o
   4   1   5       24.32       27.47      4.09 o
   5   1   5      209.61      245.11      8.74 o
   6   1   5      117.96      122.22      3.92 o
   7   1   5       14.99       21.59      3.55 o
   8   1   5        1.80        1.31      3.57 o
   9   1   5        3.46        2.51      3.56 o
  10   1   5        1.70        1.95      3.18 o
  11   1   5       13.14       15.85      3.32 o
  12   1   5        5.24        3.81      3.17 o
  13   1   5       17.11       14.44      5.03 o
  14   1   5       13.74        9.55      5.09 o
 -18   2   5        0.12        3.55      2.89 o
 -17   2   5        0.22        1.67      3.23 o
 -16   2   5        5.13        6.72      2.75 o
 -15   2   5        0.56        6.08      2.55 o
 -14   2   5        9.67       14.48      2.59 o
 -13   2   5        2.04        5.33      2.53 o
 -12   2   5       80.65       78.50      6.20 o
 -11   2   5      225.80      213.45     11.67 o
 -10   2   5       20.19       24.21      2.87 o
  -9   2   5       38.37       38.53      2.87 o
  -8   2   5        3.56        5.54      2.74 o
  -7   2   5       85.91       83.67      3.86 o
  -6   2   5      159.72      166.44      4.10 o
  -5   2   5       10.00       12.16      3.80 o
  -4   2   5        1.20        8.09      3.64 o
  -3   2   5      277.72      290.04      5.11 o
  -2   2   5       86.18       71.55      4.10 o
  -1   2   5        1.15        0.37      3.72 o
   0   2   5      244.56      271.47      6.64 o
   1   2   5      239.39      220.15      5.52 o
   2   2   5      966.48      935.36     25.74 o
   3   2   5       22.00       25.17      3.89 o
   4   2   5        1.29        0.20      5.72 o
   5   2   5      150.25      158.68      8.76 o
   6   2   5       21.38       25.95      3.75 o
   7   2   5        0.24        6.53      2.84 o
   8   2   5        0.18       -0.06      3.10 o
   9   2   5        9.80       13.60      3.18 o
  10   2   5        6.61        8.85      3.30 o
  11   2   5        0.84        4.90      2.96 o
  12   2   5        6.09        6.08      3.21 o
  13   2   5        9.75       16.41      3.49 o
 -17   3   5        0.39       -3.54      3.36 o
 -16   3   5        1.22        2.28      3.39 o
 -15   3   5        8.25        7.56      3.03 o
 -14   3   5       18.20       19.27      3.22 o
 -13   3   5       17.58       24.26      3.92 o
 -12   3   5       39.78       34.12      3.18 o
 -11   3   5      132.23      149.68     11.92 o
 -10   3   5      140.56      147.98     12.30 o
  -9   3   5        2.16        2.18      3.23 o
  -8   3   5       18.35       22.74      3.81 o
  -7   3   5        0.37        4.90      3.51 o
  -6   3   5       47.30       54.59      4.94 o
  -5   3   5      221.37      236.27      4.53 o
  -4   3   5      270.32      286.24      8.87 o
  -3   3   5        1.06        2.82      3.53 o
  -2   3   5        3.36        4.31      3.52 o
  -1   3   5       38.69       40.15      3.93 o
   0   3   5        5.78       13.08      4.98 o
   1   3   5       82.26       80.65      4.32 o
   2   3   5      280.93      301.06      4.88 o
   3   3   5        5.75        4.63      4.30 o
   4   3   5        6.57        7.33      4.02 o
   5   3   5        0.38        9.19      4.03 o
   6   3   5        9.82        8.32      3.00 o
   7   3   5       13.68       13.14      3.14 o
   8   3   5        3.06        7.95      3.09 o
   9   3   5        7.88       15.34      2.94 o
  10   3   5        0.32        3.81      3.03 o
  11   3   5        3.43        3.32      3.56 o
  12   3   5        0.02       -0.88      3.64 o
  13   3   5        0.02        1.09      3.26 o
 -16   4   5        0.28        2.93      3.08 o
 -15   4   5        6.94        6.54      3.02 o
 -14   4   5        0.05        4.75      3.03 o
 -13   4   5        3.66        5.50      3.19 o
 -12   4   5       12.96       10.90      3.25 o
 -11   4   5      146.59      138.42      9.90 o
 -10   4   5      359.55      327.28     30.70 o
  -9   4   5      368.95      367.94     23.99 o
  -8   4   5       20.82       16.47      5.46 o
  -7   4   5       42.63       39.40      3.48 o
  -6   4   5       39.44       42.91      3.49 o
  -5   4   5       43.42       55.51      3.27 o
  -4   4   5       12.65       16.12      3.48 o
  -3   4   5        7.55       12.88      3.46 o
  -2   4   5      152.56      169.37      3.87 o
  -1   4   5        1.97        7.88      3.42 o
   0   4   5       15.50       15.44      4.65 o
   1   4   5       55.08       58.67      3.76 o
   2   4   5      206.88      218.15      4.98 o
   3   4   5      875.04      920.92     25.82 o
   4   4   5      353.52      386.10     13.01 o
   5   4   5        0.47        0.65      3.70 o
   6   4   5        1.39        2.49      2.99 o
   7   4   5        1.24       -0.03      2.77 o
   8   4   5        1.77        0.43      2.79 o
   9   4   5        5.87       11.72      2.98 o
  10   4   5        1.80        3.82      3.56 o
  11   4   5        0.02        1.95      4.08 o
 -14   5   5        0.80        6.06      3.27 o
 -13   5   5        0.13        2.11      3.26 o
 -12   5   5        1.96        6.57      3.06 o
 -11   5   5       14.10       10.06      3.26 o
 -10   5   5        1.83        4.50      3.66 o
  -9   5   5       66.56       75.56     10.56 o
  -8   5   5       17.73       17.96      3.47 o
  -7   5   5       28.63       34.12      5.57 o
  -6   5   5        0.15       -0.31      2.99 o
  -5   5   5       19.41       14.83      3.32 o
  -4   5   5        0.10        6.34      3.49 o
  -3   5   5        4.72        7.34      3.37 o
  -2   5   5      103.14      110.59      6.47 o
  -1   5   5       14.24       17.50      4.39 o
   0   5   5       37.68       37.01      4.48 o
   1   5   5       15.86       17.14      4.39 o
   2   5   5       71.77       70.16      4.49 o
   3   5   5        1.56        4.18      3.27 o
   4   5   5       40.41       34.63      3.84 o
   5   5   5       14.40       13.38      3.73 o
   6   5   5       12.17       14.43      3.76 o
   7   5   5        6.30        8.59      3.13 o
   8   5   5        0.53        4.15      2.92 o
   9   5   5        0.67        2.74      3.06 o
  10   5   5        0.95        5.55      2.92 o
 -12   6   5        0.33        4.35      3.21 o
 -11   6   5        0.19        3.61      2.92 o
 -10   6   5        0.57        2.82      3.62 o
  -9   6   5       20.74       17.24      2.90 o
  -8   6   5        4.35        8.70      2.83 o
  -7   6   5       16.79       11.98      4.03 o
  -6   6   5        8.99        7.14      2.81 o
  -5   6   5       66.82       58.68      3.45 o
  -4   6   5      135.70      125.98      5.03 o
  -3   6   5      219.71      223.01      5.40 o
  -2   6   5       86.75       86.89      3.76 o
  -1   6   5        3.61        4.78      3.94 o
   0   6   5       12.08       11.04      7.10 o
   1   6   5        0.14        2.97      4.20 o
   2   6   5        9.42        8.66      5.27 o
   3   6   5        0.63       -1.06      4.26 o
   4   6   5       16.14       17.72      3.70 o
   5   6   5        3.58       10.40      3.72 o
   6   6   5        4.91        4.59      3.74 o
   7   6   5        2.52        4.02      3.56 o
  -7   7   5        0.08        2.11      2.76 o
  -6   7   5        0.14        1.68      2.83 o
  -5   7   5        0.55       -0.01      2.95 o
  -4   7   5        0.65        1.91      7.17 o
  -3   7   5        7.65        8.68      4.17 o
  -2   7   5        4.40       -1.59      4.14 o
  -1   7   5        9.83       11.06      3.98 o
   0   7   5       18.65       17.87      4.52 o
   1   7   5        0.00        6.29      9.47 o
   2   7   5        0.01        3.92      3.93 o
 -19   0   6        1.50       -1.36     12.07 o
 -18   0   6        3.90        7.82      5.47 o
 -17   0   6        2.49        3.75      3.94 o
 -16   0   6        8.15       13.20      3.96 o
 -15   0   6        3.33        5.69      3.25 o
 -14   0   6       23.72       21.50     10.54 o
 -13   0   6        0.55        3.35      3.74 o
 -12   0   6        5.45        7.61      3.89 o
 -11   0   6       38.00       40.98      4.45 o
 -10   0   6      174.18      195.64     12.14 o
  -9   0   6       74.54       76.79      4.76 o
  -8   0   6      974.72     1093.36      7.02 o
  -7   0   6     3100.81     3258.18     26.84 o
  -6   0   6      399.63      362.30      5.85 o
  -5   0   6     2497.48     2428.53     10.62 o
  -4   0   6      129.23       98.86      6.42 o
  -3   0   6      167.76      169.82      7.47 o
  -2   0   6        6.08        6.43      7.35 o
  -1   0   6      365.66      349.87     12.17 o
   0   0   6      334.44      304.26     11.43 o
   1   0   6      264.82      261.39      9.10 o
   2   0   6      332.29      362.66      9.10 o
   3   0   6      615.12      550.16      9.29 o
   4   0   6      262.32      272.18      7.00 o
   5   0   6      140.86      164.49      7.57 o
   6   0   6      341.33      396.15      7.31 o
   7   0   6        0.52       11.46      6.69 o
   8   0   6       38.62       52.56      6.69 o
   9   0   6       18.67       19.85      5.55 o
  10   0   6       21.89       21.99      5.64 o
  11   0   6        0.28       -2.80      5.42 o
  12   0   6       17.61       10.97      5.90 o
  13   0   6        2.53        1.05      5.68 o
 -19   1   6        1.03        4.58      2.74 o
 -18   1   6        1.13       -1.75      3.23 o
 -17   1   6        0.48        1.34      3.60 o
 -16   1   6       27.31       28.27      3.58 o
 -15   1   6      191.85      171.76     12.81 o
 -14   1   6        3.62       11.69      3.29 o
 -13   1   6        1.40        2.13      2.80 o
 -12   1   6       16.00       18.01      2.73 o
 -11   1   6       38.26       31.57      2.97 o
 -10   1   6      212.59      214.11      4.74 o
  -9   1   6      349.24      349.83      5.24 o
  -8   1   6       30.74       36.76      3.29 o
  -7   1   6     1475.44     1546.38     17.67 o
  -6   1   6      356.49      353.47      4.13 o
  -5   1   6      222.01      225.59      4.14 o
  -4   1   6        8.83       11.06      3.77 o
  -3   1   6       82.22       94.36      4.60 o
  -2   1   6     2886.16     2672.07     18.17 o
  -1   1   6       17.18        5.45      5.12 o
   0   1   6      533.17      518.70      8.80 o
   1   1   6       82.35       72.73      5.97 o
   2   1   6       27.16       27.15      9.23 o
   3   1   6      320.76      340.60     15.40 o
   4   1   6        2.50        1.69      3.78 o
   5   1   6       24.41       24.70      3.78 o
   6   1   6       95.57      106.06      4.01 o
   7   1   6       46.91       52.47      4.77 o
   8   1   6        6.25        9.55      6.37 o
   9   1   6        8.48       12.47      3.56 o
  10   1   6        0.02        1.73      4.13 o
  11   1   6        6.44        3.86      4.22 o
  12   1   6        0.26        0.53      3.99 o
  13   1   6        9.41        7.30      4.11 o
 -19   2   6        0.05        3.99      5.49 o
 -18   2   6        5.43        9.08      2.89 o
 -17   2   6        0.69        2.90      2.75 o
 -16   2   6       13.75       10.71      2.59 o
 -15   2   6       22.22       15.20      2.66 o
 -14   2   6       51.13       46.96      4.71 o
 -13   2   6       18.76       22.06      3.29 o
 -12   2   6        7.87        8.39      4.11 o
 -11   2   6       17.07       15.64      2.86 o
 -10   2   6       32.04       33.16      3.09 o
  -9   2   6       49.71       50.42      3.09 o
  -8   2   6       28.54       31.04      2.77 o
  -7   2   6      125.65      111.31      4.57 o
  -6   2   6       22.13       16.98      3.57 o
  -5   2   6      205.29      241.78      4.59 o
  -4   2   6        9.80        3.76      4.26 o
  -3   2   6      815.56      788.36      6.70 o
  -2   2   6     1469.31     1478.60     18.92 o
  -1   2   6      688.39      676.61      8.27 o
   0   2   6       11.28       19.35      6.04 o
   1   2   6        1.96        3.45      4.49 o
   2   2   6      151.58      143.05      5.12 o
   3   2   6      117.12      124.85      4.72 o
   4   2   6        8.72       13.59      5.81 o
   5   2   6        0.16        1.60      3.48 o
   6   2   6       45.88       51.04      3.45 o
   7   2   6        0.69        5.03      3.56 o
   8   2   6       15.67       11.66      3.38 o
   9   2   6        0.10        6.43      3.34 o
  10   2   6        8.18        9.08      3.20 o
  11   2   6       12.23       11.65      3.30 o
  12   2   6        5.26        2.91      3.29 o
  13   2   6        0.17        3.53      3.49 o
 -18   3   6        0.36       -6.85      3.51 o
 -17   3   6        3.21       12.52      3.29 o
 -16   3   6        4.78        7.68      3.00 o
 -15   3   6        0.28        2.38      3.19 o
 -14   3   6        0.00        0.96      3.16 o
 -13   3   6        0.98       -0.53      2.91 o
 -12   3   6       61.22       62.85      8.80 o
 -11   3   6       64.32       72.81      6.74 o
 -10   3   6       48.02       52.82      3.31 o
  -9   3   6        1.44       -1.85      3.17 o
  -8   3   6       17.97       22.52      3.60 o
  -7   3   6        4.04        2.90      4.41 o
  -6   3   6      442.52      432.35      7.74 o
  -5   3   6      273.74      280.95      7.38 o
  -4   3   6       80.91       91.58      3.22 o
  -3   3   6       99.51       94.67      4.07 o
  -2   3   6        0.07        6.13      3.98 o
  -1   3   6       10.30       17.71      3.97 o
   0   3   6        1.98        3.02      5.18 o
   1   3   6       35.70       44.23      4.07 o
   2   3   6       26.30       26.19      4.40 o
   3   3   6       18.47       28.14      7.68 o
   4   3   6        0.01        6.01      4.15 o
   5   3   6       62.06       66.04      4.16 o
   6   3   6       22.57       28.19      3.07 o
   7   3   6       15.89       15.57      3.30 o
   8   3   6       38.52       35.64      6.98 o
   9   3   6        0.76        8.79      3.53 o
  10   3   6        3.37        4.72      3.31 o
  11   3   6        0.76        2.54      3.56 o
  12   3   6        0.05        1.60      3.66 o
 -16   4   6        2.45        3.80      4.59 o
 -15   4   6        4.76       10.64      3.04 o
 -14   4   6        0.04        3.13      2.88 o
 -13   4   6        3.52        0.42      3.92 o
 -12   4   6       14.65       22.22      7.17 o
 -11   4   6        5.38        6.11      3.31 o
 -10   4   6      101.20      112.11      6.75 o
  -9   4   6        9.21       11.10      3.35 o
  -8   4   6       96.25      107.86      6.94 o
  -7   4   6       15.81       20.11      3.52 o
  -6   4   6        2.97        4.43      3.09 o
  -5   4   6       31.99       32.15      3.16 o
  -4   4   6        1.65        4.87      3.22 o
  -3   4   6        9.38       14.14      4.55 o
  -2   4   6       12.26       13.09      3.20 o
  -1   4   6        0.52        2.63      4.59 o
   0   4   6        0.21        2.92      4.58 o
   1   4   6       31.61       27.32      5.16 o
   2   4   6       50.72       48.14      4.22 o
   3   4   6       25.64       28.23      4.14 o
   4   4   6        3.31        8.37      3.80 o
   5   4   6       26.10       23.65      3.83 o
   6   4   6       10.78       10.33      3.82 o
   7   4   6       10.82       13.61      2.93 o
   8   4   6        5.81       13.77      3.18 o
   9   4   6        6.47        4.12      3.07 o
  10   4   6        0.03        1.39      3.06 o
  11   4   6        2.06        1.88      3.15 o
 -15   5   6        0.01       -1.23      3.41 o
 -14   5   6        2.33       -0.58      3.37 o
 -13   5   6        3.75        5.68      3.28 o
 -12   5   6        1.88        2.24      3.26 o
 -11   5   6       10.72       10.50      3.27 o
 -10   5   6       18.04       19.62      3.26 o
  -9   5   6        4.84        6.09      2.99 o
  -8   5   6        7.04        7.96      2.59 o
  -7   5   6        4.19        3.35      2.80 o
  -6   5   6        5.23       11.85      2.85 o
  -5   5   6       30.39       28.82      2.68 o
  -4   5   6       33.17       29.92      3.40 o
  -3   5   6        8.06       12.28      3.19 o
  -2   5   6        2.89       11.84      4.39 o
  -1   5   6        0.00       -0.21      4.50 o
   0   5   6        0.08        3.99      4.77 o
   1   5   6        0.57        9.22      3.75 o
   2   5   6        0.46        5.79      4.47 o
   3   5   6       12.84       11.43      3.75 o
   4   5   6        2.30        0.56      3.45 o
   5   5   6        3.82        7.38      3.95 o
   6   5   6        0.08        5.81      3.06 o
   7   5   6        3.30        3.20      2.72 o
   8   5   6        0.81        0.88      3.15 o
   9   5   6        1.22        4.66      3.12 o
 -12   6   6        4.29        2.30      2.78 o
 -11   6   6        2.29        4.68      2.78 o
 -10   6   6        9.09        3.01      2.76 o
  -9   6   6        0.03        2.42      2.80 o
  -8   6   6        0.36       -1.78      2.86 o
  -7   6   6        0.89        4.25      2.79 o
  -6   6   6        1.24        4.46      2.86 o
  -5   6   6        2.73        6.43      2.95 o
  -4   6   6       15.12       10.58      3.26 o
  -3   6   6       30.87       32.77      6.36 o
  -2   6   6        3.29        7.18      4.21 o
  -1   6   6       12.10       11.49      4.29 o
   0   6   6       27.73       27.35     11.52 o
   1   6   6        8.12       10.74      4.35 o
   2   6   6       18.01       20.14      4.33 o
   3   6   6       15.88       13.55      4.42 o
   4   6   6        1.23        5.71      4.36 o
   5   6   6        0.09        7.33      3.97 o
   6   6   6        0.77       -0.99      3.06 o
  -7   7   6        0.04        2.35      3.03 o
  -6   7   6        0.84        2.75      2.85 o
  -5   7   6        1.81        2.50      2.93 o
  -4   7   6        0.02        2.03      3.36 o
  -3   7   6        7.10       14.16      5.22 o
  -2   7   6        7.54        5.78      4.37 o
  -1   7   6        4.38        8.92      4.44 o
   0   7   6        0.69        7.11     11.28 o
   1   7   6       21.80       17.12      4.65 o
 -19   1   7        0.65        0.21      2.52 o
 -18   1   7        1.42        3.45      3.87 o
 -17   1   7        2.30       13.03      2.62 o
 -16   1   7        0.50        2.53      2.49 o
 -15   1   7        3.07        7.14      2.66 o
 -14   1   7       28.37       27.33      2.75 o
 -13   1   7      229.38      245.00     15.22 o
 -12   1   7      327.12      324.33      5.42 o
 -11   1   7        0.39        4.19      2.62 o
 -10   1   7      132.12      125.81      2.95 o
  -9   1   7      160.45      156.47      5.08 o
  -8   1   7        8.29       14.83      3.01 o
  -7   1   7       61.57       62.54      3.51 o
  -6   1   7       33.26       32.58      3.64 o
  -5   1   7      154.19      164.10      3.95 o
  -4   1   7       83.95       78.30      3.94 o
  -3   1   7      615.86      582.21      5.32 o
  -2   1   7       17.92        8.99      4.83 o
  -1   1   7      303.00      305.02      7.16 o
   0   1   7     1592.74     1505.42     48.42 o
   1   1   7      603.90      605.70     15.73 o
   2   1   7      245.30      224.73      9.71 o
   3   1   7      140.58      159.66      8.75 o
   4   1   7       16.67       24.45      4.78 o
   5   1   7        0.42        5.01      4.58 o
   6   1   7       14.66       15.63      4.43 o
   7   1   7        0.19        9.37      4.16 o
   8   1   7        8.18        7.84      4.46 o
   9   1   7        0.13        2.19      4.13 o
  10   1   7        4.90       10.50      4.10 o
  11   1   7        0.11        5.19      3.90 o
  12   1   7        8.34        4.84      4.05 o
 -19   2   7        0.74        3.78      2.76 o
 -18   2   7        0.02        2.10      2.53 o
 -17   2   7        1.54        4.49      2.39 o
 -16   2   7        7.27        6.34      2.49 o
 -15   2   7       29.36       27.59      2.73 o
 -14   2   7       14.89       17.25      2.82 o
 -13   2   7      767.72      762.11     54.90 o
 -12   2   7       56.51       49.17      3.76 o
 -11   2   7       13.37       16.75      3.02 o
 -10   2   7        1.61        4.80      2.87 o
  -9   2   7        0.00        0.68      2.83 o
  -8   2   7       16.59       18.20      3.19 o
  -7   2   7      194.43      187.14      3.49 o
  -6   2   7        7.30        6.31      3.92 o
  -5   2   7       16.08       23.50      3.71 o
  -4   2   7        0.87        5.91      4.28 o
  -3   2   7      323.17      340.34      7.09 o
  -2   2   7     1971.97     2086.24     34.70 o
  -1   2   7        8.42       20.06      4.62 o
   0   2   7     2067.17     2105.29     11.87 o
   1   2   7      581.65      551.49      8.14 o
   2   2   7      160.95      176.63      5.18 o
   3   2   7        6.48        7.49      4.48 o
   4   2   7        0.32        0.99      3.26 o
   5   2   7        1.94        5.03      3.79 o
   6   2   7        5.09        5.24      3.58 o
   7   2   7        0.75        3.57      3.68 o
   8   2   7       11.85       14.09      4.02 o
   9   2   7        0.00       -0.13      3.50 o
  10   2   7        5.81       10.63      3.54 o
  11   2   7       15.66       10.95      3.35 o
  12   2   7        2.44        3.60      4.39 o
 -18   3   7        4.26        7.90      3.36 o
 -17   3   7        2.26        0.63      3.21 o
 -16   3   7        8.57        7.91      3.45 o
 -15   3   7        7.23        7.35      2.79 o
 -14   3   7        1.97        4.28      3.87 o
 -13   3   7       75.47       74.09      7.44 o
 -12   3   7       11.19       15.66      3.38 o
 -11   3   7      157.57      161.63     14.84 o
 -10   3   7      747.88      766.46     48.41 o
  -9   3   7      103.78       99.32      7.09 o
  -8   3   7       30.75       26.27      3.33 o
  -7   3   7       16.56       16.40      3.23 o
  -6   3   7      235.69      237.34      6.50 o
  -5   3   7      740.95      841.85     18.00 o
  -4   3   7      563.47      575.50      8.33 o
  -3   3   7       23.87       24.21      2.99 o
  -2   3   7      160.22      201.83      3.74 o
  -1   3   7        0.03       -3.15      6.10 o
   0   3   7      123.27      131.09      5.52 o
   1   3   7        6.24       10.89      5.20 o
   2   3   7        5.73        4.92      4.75 o
   3   3   7      397.15      398.60      7.85 o
   4   3   7      152.11      150.46      5.23 o
   5   3   7       76.71       70.75      3.84 o
   6   3   7       10.87       12.94      3.16 o
   7   3   7        2.19        5.87      3.05 o
   8   3   7       48.61       48.60      3.67 o
   9   3   7       18.40       18.82      5.96 o
  10   3   7        1.15        6.31      3.60 o
  11   3   7        4.68        2.51      3.73 o
 -17   4   7        2.55        7.61      3.49 o
 -16   4   7        1.97        3.47      3.08 o
 -15   4   7        0.62       -1.61      2.93 o
 -14   4   7        0.76        6.92      5.33 o
 -13   4   7       15.20       17.67      2.98 o
 -12   4   7       88.51       80.92     12.90 o
 -11   4   7        8.87        8.71      3.21 o
 -10   4   7      174.05      188.85     24.12 o
  -9   4   7       39.38       41.72      3.07 o
  -8   4   7       60.67       65.54      5.28 o
  -7   4   7        4.66        1.13      3.27 o
  -6   4   7       53.07       54.43      3.07 o
  -5   4   7      206.14      195.96      5.78 o
  -4   4   7       51.87       56.33      3.30 o
  -3   4   7       10.74       14.03      4.99 o
  -2   4   7        2.57        8.72      3.74 o
  -1   4   7       56.49       57.27      5.05 o
   0   4   7       58.89       70.93      4.47 o
   1   4   7       77.55       90.43      9.84 o
   2   4   7        0.64        1.92      4.20 o
   3   4   7       58.52       55.60      4.25 o
   4   4   7       33.49       30.88      4.17 o
   5   4   7       29.72       20.29      4.16 o
   6   4   7        9.91        5.58      3.07 o
   7   4   7        5.05        5.89      3.08 o
   8   4   7        6.60       10.39      3.16 o
   9   4   7        0.13       -1.27      2.81 o
  10   4   7        0.01        6.29      3.85 o
 -15   5   7        2.81        3.20      3.12 o
 -14   5   7        0.60        2.33      4.37 o
 -13   5   7        1.38        2.43      6.34 o
 -12   5   7        0.06        1.71      3.35 o
 -11   5   7        0.10        0.43      2.93 o
 -10   5   7        0.02        2.85      5.36 o
  -9   5   7        0.08        5.51      2.76 o
  -8   5   7       29.36       32.07      2.85 o
  -7   5   7        1.93        3.44      2.73 o
  -6   5   7        8.73        7.29      3.28 o
  -5   5   7        8.07        8.31      2.62 o
  -4   5   7        8.42       15.81      2.78 o
  -3   5   7        7.11       12.73      3.48 o
  -2   5   7        5.93        8.57      4.35 o
  -1   5   7       34.71       42.70      4.43 o
   0   5   7        2.55        6.51      4.46 o
   1   5   7       21.22       24.81      4.52 o
   2   5   7        9.14       10.14      4.46 o
   3   5   7       31.96       27.72      4.73 o
   4   5   7        0.14        5.76      3.45 o
   5   5   7        9.69        6.71      3.84 o
   6   5   7        2.57        4.28      2.78 o
   7   5   7        0.55        3.84      3.21 o
   8   5   7        0.75        2.59      3.31 o
 -12   6   7        8.28        5.55      3.21 o
 -11   6   7       21.27       19.44      4.41 o
 -10   6   7        0.54       -3.46      2.93 o
  -9   6   7        2.13        4.85      2.95 o
  -8   6   7        1.60        3.76      2.81 o
  -7   6   7        0.51        4.38      3.09 o
  -6   6   7        0.05       -0.41      2.98 o
  -5   6   7        0.56        2.67      2.95 o
  -4   6   7        5.22        7.76      3.01 o
  -3   6   7       33.98       37.57      4.40 o
  -2   6   7       27.52       31.13      4.00 o
  -1   6   7        0.74        6.29      4.26 o
   0   6   7        0.66        4.99      4.27 o
   1   6   7        5.94        0.42      4.61 o
   2   6   7        9.23       11.88      4.60 o
   3   6   7        0.98       12.61      4.72 o
   4   6   7        3.58        2.14      4.03 o
   5   6   7        5.41        6.37      4.17 o
  -6   7   7        0.03        9.81      2.96 o
  -5   7   7        2.98        2.21      3.51 o
  -4   7   7        2.51        1.03      3.31 o
  -3   7   7       36.73       25.25      4.40 o
  -2   7   7       13.78       13.24      4.61 o
  -1   7   7        0.11        3.17      4.67 o
   0   7   7        3.25        2.29      4.50 o
 -20   0   8       17.24       13.87      3.69 o
 -19   0   8       11.99       10.15      3.34 o
 -18   0   8        4.76       11.89      3.97 o
 -17   0   8        4.27        6.47      3.97 o
 -16   0   8       16.47       10.95      3.60 o
 -15   0   8       14.66       14.33      5.95 o
 -14   0   8       42.79       43.18      4.20 o
 -13   0   8        7.85       10.01      3.80 o
 -12   0   8      157.23      156.07      4.65 o
 -11   0   8        0.83        6.73      4.17 o
 -10   0   8        0.20        1.96      4.23 o
  -9   0   8      839.18      815.55      6.23 o
  -8   0   8     3356.91     3508.72     37.65 o
  -7   0   8      551.97      625.35      9.11 o
  -6   0   8     2421.06     2365.85     72.79 o
  -5   0   8     1526.78     1411.27     37.68 o
  -4   0   8      126.67      139.69      6.29 o
  -3   0   8      556.71      467.44      8.02 o
  -2   0   8      607.06      514.21     19.65 o
  -1   0   8      153.18       90.37      9.10 o
   0   0   8      475.29      437.65     10.25 o
   1   0   8       22.44        8.95      5.24 o
   2   0   8       22.20       17.31      6.51 o
   3   0   8       20.00       25.53      6.69 o
   4   0   8        1.39       12.33      6.51 o
   5   0   8       62.61       72.76      7.04 o
   6   0   8       23.77       26.98      5.95 o
   7   0   8       50.54       61.92      6.69 o
   8   0   8       51.19       51.55      6.43 o
   9   0   8        4.51       10.06      6.34 o
  10   0   8        0.62       -2.27      5.47 o
  11   0   8        0.94       15.78      5.64 o
  12   0   8        2.38        7.43      5.73 o
 -19   1   8        0.34        4.87      2.85 o
 -18   1   8        0.24       -0.67      2.99 o
 -17   1   8        0.20        6.65      4.27 o
 -16   1   8        2.90        4.42      2.60 o
 -15   1   8       10.77        9.89      2.98 o
 -14   1   8        3.57        3.37      2.66 o
 -13   1   8      204.82      205.70     10.19 o
 -12   1   8      270.87      263.17     11.39 o
 -11   1   8        0.93        1.36      2.84 o
 -10   1   8        8.91       12.00      3.02 o
  -9   1   8        1.79        5.61      3.08 o
  -8   1   8       15.39       17.96      3.22 o
  -7   1   8       10.23        9.29      3.26 o
  -6   1   8       19.53       19.05      3.48 o
  -5   1   8       71.19       55.67      3.66 o
  -4   1   8      254.02      245.83      4.27 o
  -3   1   8       92.67       78.85      4.24 o
  -2   1   8      488.44      507.16     15.61 o
  -1   1   8       87.97       76.62      7.92 o
   0   1   8     1987.06     1937.92     41.93 o
   1   1   8      925.24      896.45     28.99 o
   2   1   8       15.92       18.13      5.41 o
   3   1   8        8.28       10.93      3.68 o
   4   1   8       13.74       17.62      4.39 o
   5   1   8       50.19       49.04     11.87 o
   6   1   8        8.28       11.79      4.20 o
   7   1   8        0.41       -1.60      4.21 o
   8   1   8        0.00        5.54      4.20 o
   9   1   8        1.87        5.21      4.22 o
  10   1   8        0.05       -5.12      4.44 o
  11   1   8        3.80        4.63      4.03 o
  12   1   8        0.00        4.21      4.36 o
 -19   2   8        2.45        3.40      2.69 o
 -18   2   8        0.42        2.20      2.66 o
 -17   2   8       18.33       19.56      2.78 o
 -16   2   8        3.26       11.04      5.31 o
 -15   2   8        0.01        2.27      2.73 o
 -14   2   8       94.64       87.41      4.90 o
 -13   2   8      205.56      208.75     13.26 o
 -12   2   8      654.20      655.70     36.40 o
 -11   2   8       89.42       89.08      3.34 o
 -10   2   8      162.09      162.46      6.50 o
  -9   2   8       37.74       35.41      3.13 o
  -8   2   8       36.47       31.47      3.12 o
  -7   2   8       23.07       27.18      3.32 o
  -6   2   8        9.66       13.51      3.47 o
  -5   2   8        8.70       13.41      4.00 o
  -4   2   8       48.84       39.20      4.10 o
  -3   2   8       58.55       57.90      3.84 o
  -2   2   8      110.10      131.27      4.69 o
  -1   2   8      358.92      368.31      7.57 o
   0   2   8     1111.85     1044.39      9.25 o
   1   2   8     1284.81     1288.54      9.82 o
   2   2   8        4.15        3.40      5.54 o
   3   2   8        6.38        4.32      5.10 o
   4   2   8       58.06       63.77      7.27 o
   5   2   8        4.67        6.46      3.65 o
   6   2   8        2.95       10.55      4.61 o
   7   2   8        3.06        7.12      4.12 o
   8   2   8        0.80        5.78      4.30 o
   9   2   8        4.21       -5.36      4.85 o
  10   2   8        0.75        1.22      4.26 o
  11   2   8        0.34       -0.69      4.39 o
 -18   3   8        0.11        2.36      4.85 o
 -17   3   8        3.48        7.07      2.90 o
 -16   3   8        0.28        3.12      4.11 o
 -15   3   8        0.72        2.54      3.87 o
 -14   3   8        2.53        4.17      3.20 o
 -13   3   8       45.05       42.98      5.85 o
 -12   3   8       10.50       14.49      3.32 o
 -11   3   8        5.66        9.20      3.40 o
 -10   3   8      752.59      752.13     49.46 o
  -9   3   8      358.38      350.56     14.16 o
  -8   3   8        1.45       -0.64      3.28 o
  -7   3   8       87.27       92.70      3.90 o
  -6   3   8      135.50      133.15      4.28 o
  -5   3   8        8.51       14.33      3.91 o
  -4   3   8        3.50        3.00      3.35 o
  -3   3   8       95.33      109.39      3.51 o
  -2   3   8        6.87        8.83      3.78 o
  -1   3   8       23.62       27.24      4.47 o
   0   3   8       72.81       68.28      6.03 o
   1   3   8       29.40       30.27      5.51 o
   2   3   8        5.89        7.48      4.23 o
   3   3   8      255.05      245.20     11.77 o
   4   3   8      119.87      107.89      9.92 o
   5   3   8       34.92       37.15      3.59 o
   6   3   8        0.69        1.21      3.14 o
   7   3   8        2.85        2.93      3.13 o
   8   3   8       11.33        6.09      3.09 o
   9   3   8        0.00        1.40      3.16 o
  10   3   8        2.02        3.00      3.75 o
 -17   4   8        0.05        7.11      4.75 o
 -16   4   8        0.04       -0.21      2.99 o
 -15   4   8        0.00        5.26      3.64 o
 -14   4   8        4.96        3.70      3.19 o
 -13   4   8        4.72        6.38      3.25 o
 -12   4   8       63.55       64.38     11.99 o
 -11   4   8        1.84        5.68      3.35 o
 -10   4   8      118.65      116.37     11.38 o
  -9   4   8      236.36      246.36     17.21 o
  -8   4   8       51.05       53.05      3.97 o
  -7   4   8       12.19       13.79      3.29 o
  -6   4   8        0.52        6.65      3.15 o
  -5   4   8        4.78        6.44      3.03 o
  -4   4   8        0.57        1.73      3.09 o
  -3   4   8       20.57       27.54      3.43 o
  -2   4   8        0.21        1.62      3.72 o
  -1   4   8       72.33       63.04      5.25 o
   0   4   8        2.55        2.01      4.97 o
   1   4   8      106.35      103.85      5.42 o
   2   4   8       40.52       27.92      5.10 o
   3   4   8       67.86       53.05      4.34 o
   4   4   8       99.94       94.38      4.11 o
   5   4   8       10.30       18.86      4.15 o
   6   4   8        1.78        8.22      2.95 o
   7   4   8        0.75        4.06      3.21 o
   8   4   8        1.74        7.40      2.96 o
   9   4   8        0.37       -2.80      3.03 o
 -15   5   8        0.85        5.72      3.42 o
 -14   5   8        0.12       -3.21      3.36 o
 -13   5   8        2.12        5.04      3.77 o
 -12   5   8        0.22        0.53      2.73 o
 -11   5   8        6.15       13.41      3.27 o
 -10   5   8       32.65       30.27      8.77 o
  -9   5   8        1.96        2.56      2.86 o
  -8   5   8        7.82        9.24      2.82 o
  -7   5   8       52.56       48.38      2.93 o
  -6   5   8        2.41        9.25      3.04 o
  -5   5   8        8.88        5.26      3.03 o
  -4   5   8       88.50       83.35      5.59 o
  -3   5   8       48.88       50.74      6.54 o
  -2   5   8       41.74       42.01      6.41 o
  -1   5   8        0.02       -7.28      4.46 o
   0   5   8        0.45        5.24      3.98 o
   1   5   8       11.74        5.74      4.75 o
   2   5   8        1.73        4.23      4.06 o
   3   5   8       20.85       18.04      4.75 o
   4   5   8        4.76        1.33      4.15 o
   5   5   8        3.42        7.14      3.68 o
   6   5   8        3.24        3.17      2.99 o
   7   5   8        0.22        1.35      3.36 o
 -12   6   8        7.95        9.20      3.11 o
 -11   6   8        0.50       -1.27      2.92 o
 -10   6   8        1.80        5.79      2.98 o
  -9   6   8        0.07        4.37      2.80 o
  -8   6   8        5.54        7.97      2.86 o
  -7   6   8       11.38        4.56      3.43 o
  -6   6   8        1.12        4.72      3.66 o
  -5   6   8        4.78        8.37      2.82 o
  -4   6   8        2.89        3.41      3.16 o
  -3   6   8       53.39       56.80     14.76 o
  -2   6   8       30.95       30.90      9.44 o
  -1   6   8        0.05       -1.94      4.58 o
   0   6   8        0.19        6.17      4.55 o
   1   6   8       10.70       14.99      4.22 o
   2   6   8        0.01       -0.07      6.36 o
   3   6   8        0.59       -1.65      4.14 o
   4   6   8        4.07        7.00      4.86 o
  -5   7   8        1.76       -1.82      3.55 o
  -4   7   8       14.65       10.96      3.81 o
  -3   7   8       40.86       29.78      5.43 o
 -20   1   9       11.09        8.92      2.68 o
 -19   1   9        1.30        4.08      2.81 o
 -18   1   9        5.63        7.35      2.65 o
 -17   1   9        1.55        5.16      2.65 o
 -16   1   9       13.73       14.11      2.58 o
 -15   1   9       21.58       20.08      2.66 o
 -14   1   9       63.81       56.74      2.98 o
 -13   1   9      105.95      103.26      4.03 o
 -12   1   9       68.14       60.08      4.25 o
 -11   1   9       62.04       58.65      3.65 o
 -10   1   9        0.07        2.84      2.96 o
  -9   1   9        2.72        2.60      3.40 o
  -8   1   9      284.90      290.42      6.07 o
  -7   1   9      979.13      969.88     22.13 o
  -6   1   9       45.66       42.43      3.43 o
  -5   1   9       28.82       28.74      3.57 o
  -4   1   9       67.00       70.07      3.85 o
  -3   1   9       74.03       69.35      4.30 o
  -2   1   9      307.56      326.22      7.13 o
  -1   1   9       11.73        1.09      7.21 o
   0   1   9       28.68       18.71      5.38 o
   1   1   9      364.75      347.60     14.79 o
   2   1   9       28.01       28.54      5.10 o
   3   1   9       20.50       18.13      5.54 o
   4   1   9       16.91       18.86      3.67 o
   5   1   9       46.84       57.85      4.94 o
   6   1   9       57.19       57.23      5.23 o
   7   1   9        7.39        8.25      4.11 o
   8   1   9        0.05        2.62      4.14 o
   9   1   9        0.23        4.93      4.18 o
  10   1   9        0.05       -1.17      4.22 o
  11   1   9        1.03        3.26      4.38 o
 -19   2   9        4.07        7.24      2.91 o
 -18   2   9        4.71        4.56      2.86 o
 -17   2   9        8.62        8.72      3.85 o
 -16   2   9        0.00        2.89      4.06 o
 -15   2   9       17.24       12.75      4.84 o
 -14   2   9       91.53       74.10      7.43 o
 -13   2   9       44.50       42.89      3.91 o
 -12   2   9       89.74       85.81      4.90 o
 -11   2   9      364.65      365.87     18.06 o
 -10   2   9       16.62       17.76      2.90 o
  -9   2   9       71.38       58.49      3.31 o
  -8   2   9        1.39        4.98      2.92 o
  -7   2   9        0.59        4.60      2.95 o
  -6   2   9       52.29       47.64      3.88 o
  -5   2   9       11.19        8.17      3.84 o
  -4   2   9      119.07      149.12      4.59 o
  -3   2   9       48.23       43.60      4.08 o
  -2   2   9       32.34       30.48      4.42 o
  -1   2   9       16.04       16.62      6.47 o
   0   2   9      384.20      380.19      7.66 o
   1   2   9      432.67      440.79      7.79 o
   2   2   9      106.41      105.80      6.01 o
   3   2   9        8.73        7.46      5.47 o
   4   2   9        2.11       -2.18      3.61 o
   5   2   9        0.18        4.59      3.55 o
   6   2   9        0.81        4.34      3.62 o
   7   2   9        0.31        4.18      4.18 o
   8   2   9        0.66        8.81      4.45 o
   9   2   9        0.08        3.02      4.48 o
  10   2   9        0.83        2.29      4.31 o
 -18   3   9        4.00       10.09      4.42 o
 -17   3   9        0.04       -1.01      2.86 o
 -16   3   9        0.05       -3.35      2.78 o
 -15   3   9        1.58        2.62      3.02 o
 -14   3   9       30.02       35.57      4.89 o
 -13   3   9        0.51       12.19      3.31 o
 -12   3   9        0.00        0.79      3.34 o
 -11   3   9        2.77        0.30      3.13 o
 -10   3   9      465.73      470.99     37.33 o
  -9   3   9       88.37       84.20      3.74 o
  -8   3   9        0.37        6.32      3.66 o
  -7   3   9        0.48        1.63      3.62 o
  -6   3   9       39.60       34.70      3.64 o
  -5   3   9       12.77       20.62      3.57 o
  -4   3   9        8.54        7.75      3.30 o
  -3   3   9       13.95       20.06      3.82 o
  -2   3   9        7.09       10.44      4.41 o
  -1   3   9       21.99       28.03      6.08 o
   0   3   9       31.36       36.51      5.95 o
   1   3   9       52.84       58.37      6.25 o
   2   3   9        0.48        6.65      6.08 o
   3   3   9      246.75      244.79      6.11 o
   4   3   9       87.04       84.84      6.58 o
   5   3   9        0.26        7.72      3.65 o
   6   3   9        6.62        7.94      3.54 o
   7   3   9        4.07        4.80      3.46 o
   8   3   9        0.14        8.70      3.55 o
   9   3   9        0.02       -0.82      3.63 o
 -17   4   9        3.26        3.18      3.41 o
 -16   4   9        0.03        9.92      3.31 o
 -15   4   9        0.08        5.81      3.26 o
 -14   4   9        2.56        5.98      3.01 o
 -13   4   9        0.92        9.41      2.75 o
 -12   4   9        8.44       13.27      3.35 o
 -11   4   9       32.22       37.98      9.49 o
 -10   4   9       38.75       39.88      8.77 o
  -9   4   9      230.25      228.55     24.29 o
  -8   4   9        0.48        1.24      3.58 o
  -7   4   9       29.82       33.11      3.76 o
  -6   4   9       32.35       28.51      2.76 o
  -5   4   9        6.43       13.49      3.37 o
  -4   4   9        0.03        5.26      3.45 o
  -3   4   9        2.37        2.64      3.47 o
  -2   4   9       18.34       23.33      4.01 o
  -1   4   9        0.31        3.68      3.96 o
   0   4   9       38.53       44.40      5.14 o
   1   4   9        4.04       11.70      5.00 o
   2   4   9        0.19        7.84      5.03 o
   3   4   9       74.75       53.86      4.42 o
   4   4   9       88.11       70.45      4.71 o
   5   4   9        4.39        0.79      3.35 o
   6   4   9        2.41        3.59      3.34 o
   7   4   9        3.45        4.93      3.27 o
   8   4   9        0.60        3.36      3.13 o
 -15   5   9        3.96        5.58      3.15 o
 -14   5   9        2.21       -0.56      4.11 o
 -13   5   9        0.39        3.17      4.79 o
 -12   5   9        5.63       10.66      3.87 o
 -11   5   9       15.42       16.87      3.20 o
 -10   5   9       90.26       91.45     17.83 o
  -9   5   9       30.61       26.26      2.95 o
  -8   5   9       14.12       17.31      2.73 o
  -7   5   9        7.06        4.97      2.85 o
  -6   5   9        2.14        2.78      3.02 o
  -5   5   9       39.05       34.24      3.86 o
  -4   5   9       34.45       26.38      2.99 o
  -3   5   9       56.62       50.25      4.03 o
  -2   5   9       12.37       11.28      3.93 o
  -1   5   9        6.26        2.31      5.92 o
   0   5   9        1.53       -2.73      4.83 o
   1   5   9        0.77        7.41      4.80 o
   2   5   9       29.67       27.58      5.90 o
   3   5   9       33.65       22.84      5.00 o
   4   5   9        8.18        7.94      5.00 o
   5   5   9        1.41        0.38      4.93 o
   6   5   9        1.46       -1.67      3.14 o
 -12   6   9        1.54       -1.04      3.03 o
 -11   6   9        6.71        4.85      2.94 o
 -10   6   9       10.54        8.26      2.96 o
  -9   6   9        2.20        3.69      2.72 o
  -8   6   9        6.46        1.14      4.20 o
  -7   6   9        1.07       -0.39      3.09 o
  -6   6   9        0.98        0.83      3.04 o
  -5   6   9       14.41       12.27      2.95 o
  -4   6   9       21.68       18.01      3.77 o
  -3   6   9       20.41       19.83      4.69 o
  -2   6   9       12.07       10.82      3.53 o
  -1   6   9        1.67        4.42      4.09 o
   0   6   9        4.40        0.12      4.07 o
   1   6   9        1.08        0.82      5.82 o
   2   6   9        0.09        5.20      4.16 o
   3   6   9        0.91        3.58      5.14 o
 -20   0  10       22.22       15.79      9.79 o
 -19   0  10       13.43       11.75      3.67 o
 -18   0  10        0.13       -7.24      3.91 o
 -17   0  10        0.20        5.41      6.76 o
 -16   0  10       38.30       27.07      3.71 o
 -15   0  10      101.56       76.70      7.06 o
 -14   0  10       24.36       24.05      7.21 o
 -13   0  10       20.33       19.33      4.13 o
 -12   0  10       75.00       68.78      4.42 o
 -11   0  10       45.32       51.64      4.32 o
 -10   0  10       47.79       53.55      4.44 o
  -9   0  10       33.97       39.28      4.45 o
  -8   0  10      155.58      183.34      7.35 o
  -7   0  10     1864.33     1898.95     59.38 o
  -6   0  10      623.23      662.22     23.54 o
  -5   0  10       18.99       19.92      5.15 o
  -4   0  10       57.57       56.55      5.54 o
  -3   0  10      136.31      147.93      5.97 o
  -2   0  10      338.70      341.20      9.80 o
  -1   0  10      124.10      133.26      8.79 o
   0   0  10      137.39      117.34      8.79 o
   1   0  10       32.67       38.19      5.50 o
   2   0  10       17.21       12.06      3.93 o
   3   0  10       10.48        2.85      4.83 o
   4   0  10       29.72       30.21      6.69 o
   5   0  10       13.57       11.19      6.56 o
   6   0  10      100.48      108.14      6.12 o
   7   0  10       15.61       18.58      6.34 o
   8   0  10        0.09        1.05      6.43 o
   9   0  10        0.03        4.07      6.56 o
  10   0  10        0.01        0.13      6.65 o
 -20   1  10        0.08        3.87      2.71 o
 -19   1  10        0.27        4.33      2.80 o
 -18   1  10        9.60        9.65      2.54 o
 -17   1  10        0.14        3.98      3.07 o
 -16   1  10       13.52       20.32      4.61 o
 -15   1  10       94.56       73.19      7.15 o
 -14   1  10       10.49       11.72      2.99 o
 -13   1  10        0.30        3.32      4.43 o
 -12   1  10       37.02       30.61      4.86 o
 -11   1  10       48.05       47.07      3.17 o
 -10   1  10        3.54        4.88      3.29 o
  -9   1  10      440.04      420.15     11.85 o
  -8   1  10       81.73       84.22      3.34 o
  -7   1  10       35.39       35.42      3.22 o
  -6   1  10       21.39       25.13      3.39 o
  -5   1  10      177.05      163.52      3.90 o
  -4   1  10      126.59      115.00      4.15 o
  -3   1  10      172.00      185.52      4.97 o
  -2   1  10      956.08      996.22     10.74 o
  -1   1  10       10.09       16.83      6.25 o
   0   1  10        3.61        5.04      5.03 o
   1   1  10        2.49        0.39      3.81 o
   2   1  10       19.89       25.39      3.73 o
   3   1  10        1.05        0.10      4.47 o
   4   1  10       15.70       17.81      3.80 o
   5   1  10        1.55        6.70      3.62 o
   6   1  10        0.23       -0.14      5.44 o
   7   1  10        0.91        4.65      4.72 o
   8   1  10        0.83        2.89      4.40 o
   9   1  10        2.78        3.60      4.25 o
  10   1  10        2.33        2.40      4.37 o
 -19   2  10        0.03        3.51      2.89 o
 -18   2  10        7.01        7.56      3.09 o
 -17   2  10        1.57        8.58      2.58 o
 -16   2  10        0.04        1.47      2.61 o
 -15   2  10        5.43        7.32      2.61 o
 -14   2  10        0.11       -1.45      2.88 o
 -13   2  10       26.18       19.94      2.98 o
 -12   2  10        4.62        4.76      3.16 o
 -11   2  10       37.59       35.52      2.84 o
 -10   2  10       28.59       30.67      2.94 o
  -9   2  10       18.04       19.43      2.92 o
  -8   2  10       48.45       46.87      3.17 o
  -7   2  10       11.24       12.30      3.21 o
  -6   2  10        5.31        5.16      3.80 o
  -5   2  10       56.99       80.69      4.20 o
  -4   2  10       34.79       31.66      4.47 o
  -3   2  10        0.47        1.11      4.42 o
  -2   2  10       13.75       23.55      4.53 o
  -1   2  10       42.34       44.12      6.08 o
   0   2  10        5.90        8.83      6.16 o
   1   2  10        4.04        8.39      6.12 o
   2   2  10        1.97        9.75      5.73 o
   3   2  10       26.25       28.90      5.30 o
   4   2  10        0.52        6.03      3.58 o
   5   2  10       14.14       14.37      3.60 o
   6   2  10        3.48        2.95      3.45 o
   7   2  10        0.22        1.92      3.42 o
   8   2  10        2.51        6.52      3.58 o
   9   2  10        0.81        2.65      3.58 o
  10   2  10        0.07        4.05      4.64 o
 -18   3  10        4.03        3.95      3.17 o
 -17   3  10        0.08        2.49      3.36 o
 -16   3  10        0.48        4.47      3.74 o
 -15   3  10        1.38       -1.96      3.26 o
 -14   3  10       26.03       30.05      7.75 o
 -13   3  10       23.72       27.28      3.32 o
 -12   3  10       51.22       49.28      4.36 o
 -11   3  10        0.81        3.78      3.41 o
 -10   3  10       26.33       31.66      3.48 o
  -9   3  10        1.01       -1.72      3.41 o
  -8   3  10       47.86       58.22      6.23 o
  -7   3  10      170.19      164.50     14.36 o
  -6   3  10        9.50       11.92      3.80 o
  -5   3  10       80.95       86.76      3.49 o
  -4   3  10        9.64       12.51      3.81 o
  -3   3  10        1.39        1.42      4.19 o
  -2   3  10        0.82        3.41      4.77 o
  -1   3  10       11.53       10.58      6.21 o
   0   3  10        7.87        6.30      6.03 o
   1   3  10        1.98       10.80      5.99 o
   2   3  10       60.87       62.27      6.03 o
   3   3  10        4.20       -8.39      5.95 o
   4   3  10        7.02        3.02      5.14 o
   5   3  10        3.83       -1.94      4.61 o
   6   3  10       14.28        4.58      3.30 o
   7   3  10        0.10        5.54      3.55 o
   8   3  10        2.50        4.17      6.78 o
   9   3  10        0.03        2.73      3.72 o
 -17   4  10        5.03        2.46      3.38 o
 -16   4  10       16.52       15.56      3.32 o
 -15   4  10        2.21        5.23      5.77 o
 -14   4  10        1.04       -1.25      3.21 o
 -13   4  10        0.90       -1.69      3.26 o
 -12   4  10       11.08        9.84      4.07 o
 -11   4  10        2.68        7.50      3.26 o
 -10   4  10        8.11       10.97      3.37 o
  -9   4  10        0.17        2.36      3.46 o
  -8   4  10        0.02        1.98      3.47 o
  -7   4  10        0.05        5.31      2.98 o
  -6   4  10       14.61       22.17      3.52 o
  -5   4  10      197.84      213.20     13.18 o
  -4   4  10       88.82       90.00      7.89 o
  -3   4  10       10.70       15.74      3.62 o
  -2   4  10        6.48        3.45      5.51 o
  -1   4  10       30.49       26.10      6.03 o
   0   4  10        8.13       11.72      4.68 o
   1   4  10        1.50       -7.21      5.47 o
   2   4  10       18.34       25.18      4.63 o
   3   4  10       21.37       27.33      5.60 o
   4   4  10        0.11       -1.62      5.86 o
   5   4  10        0.08        1.43      3.76 o
   6   4  10        0.63        2.30      3.69 o
   7   4  10        0.14        4.10      3.80 o
 -15   5  10        0.36       -1.10      5.02 o
 -14   5  10        0.00        1.98      3.30 o
 -13   5  10        6.55        3.70      4.01 o
 -12   5  10        2.60        1.96      3.17 o
 -11   5  10        0.05        1.70      3.38 o
 -10   5  10        4.73        7.36      3.08 o
  -9   5  10        4.79        7.54      3.92 o
  -8   5  10        2.10        5.10      2.86 o
  -7   5  10        0.04        1.07      3.05 o
  -6   5  10       29.18       31.22      3.24 o
  -5   5  10        1.36        7.81      3.21 o
  -4   5  10       33.74       30.51      4.34 o
  -3   5  10       10.98        9.63      3.74 o
  -2   5  10        4.98        9.27      4.32 o
  -1   5  10        1.49       -0.73      4.55 o
   0   5  10        1.21       -2.37      4.73 o
   1   5  10        0.53        8.00      5.55 o
   2   5  10        1.53        6.69      5.55 o
   3   5  10        0.13        2.54      5.64 o
   4   5  10        0.61        3.93      5.90 o
   5   5  10        2.22        0.40      4.12 o
 -11   6  10        6.81        5.46      2.94 o
 -10   6  10        5.92        8.74      2.93 o
  -9   6  10        1.37        7.37      2.80 o
  -8   6  10        5.46        7.50      3.38 o
  -7   6  10        0.07        3.81      2.96 o
  -6   6  10        0.10        0.91      3.08 o
  -5   6  10        0.78        2.59      3.22 o
  -4   6  10        0.97       -0.28      4.03 o
  -3   6  10        1.23        4.41      4.10 o
  -2   6  10        1.55        5.77      3.60 o
  -1   6  10        0.79       -0.39      4.37 o
   0   6  10        6.97        6.57      4.49 o
   1   6  10       12.69       11.94      4.45 o
   2   6  10        9.44        7.74      5.37 o
 -20   1  11        1.87        0.93      2.76 o
 -19   1  11        1.32        3.86      3.21 o
 -18   1  11        2.36        2.97      2.61 o
 -17   1  11        3.21        2.96      2.82 o
 -16   1  11        7.46        9.13      3.26 o
 -15   1  11       55.73       49.79      2.75 o
 -14   1  11       19.31       16.10      4.60 o
 -13   1  11        5.83        6.67      2.92 o
 -12   1  11       16.16       27.33      3.34 o
 -11   1  11       45.88       42.52      2.88 o
 -10   1  11       10.71       10.92      3.10 o
  -9   1  11        2.29        5.71      3.08 o
  -8   1  11        0.09        5.55      3.40 o
  -7   1  11        0.02        1.74      3.42 o
  -6   1  11       45.36       43.12      3.58 o
  -5   1  11       71.49       70.19      3.78 o
  -4   1  11       71.65       80.13      4.14 o
  -3   1  11      129.26      131.78      4.90 o
  -2   1  11      306.77      322.33      8.44 o
  -1   1  11      187.43      194.34      7.83 o
   0   1  11       72.75       67.14      5.67 o
   1   1  11       10.71       13.46      5.11 o
   2   1  11        1.43        2.67      3.66 o
   3   1  11        3.97        3.10      3.37 o
   4   1  11        5.26        5.42      3.88 o
   5   1  11        0.61        4.85      3.60 o
   6   1  11        2.28       -0.60      3.47 o
   7   1  11        0.52        2.25      3.63 o
   8   1  11        1.78       -2.69      4.62 o
   9   1  11        2.19        2.45      4.35 o
 -19   2  11        0.03        5.12      4.60 o
 -18   2  11        8.60        7.07      2.83 o
 -17   2  11       10.41       11.46      2.83 o
 -16   2  11        1.24        7.42      2.80 o
 -15   2  11       34.62       27.48      2.83 o
 -14   2  11        7.35        8.95      4.41 o
 -13   2  11      224.53      228.25     18.66 o
 -12   2  11      106.27      103.27      7.95 o
 -11   2  11      222.06      212.64     12.52 o
 -10   2  11      520.24      508.35     39.59 o
  -9   2  11      165.86      148.60     10.38 o
  -8   2  11        0.00        6.06      3.12 o
  -7   2  11       12.54        8.08      3.37 o
  -6   2  11        9.54       11.78      3.86 o
  -5   2  11        9.88       18.92      4.02 o
  -4   2  11      189.97      201.99      9.69 o
  -3   2  11       54.80       54.58      4.51 o
  -2   2  11      130.54      130.11      6.47 o
  -1   2  11       29.73       51.94      6.21 o
   0   2  11      177.38      161.57      7.48 o
   1   2  11       60.75       56.85      6.12 o
   2   2  11       83.12       62.58      7.04 o
   3   2  11       72.33       71.50      6.58 o
   4   2  11       36.76       34.57      5.94 o
   5   2  11       24.23       16.43      4.76 o
   6   2  11       10.57       13.81      3.67 o
   7   2  11        0.11        5.31      3.52 o
   8   2  11        2.13       -0.24      3.62 o
   9   2  11        0.17       -3.89      3.66 o
 -18   3  11        1.24        3.49      3.15 o
 -17   3  11        0.03        2.76      3.32 o
 -16   3  11        0.20        4.77      3.23 o
 -15   3  11        0.28        5.23      3.25 o
 -14   3  11        1.43        4.92      3.27 o
 -13   3  11      308.72      295.48     50.09 o
 -12   3  11      267.98      259.24     26.20 o
 -11   3  11        8.04        6.32      3.54 o
 -10   3  11      344.54      384.86     43.04 o
  -9   3  11      239.58      242.23     22.02 o
  -8   3  11      106.35      106.65     10.01 o
  -7   3  11        0.69        6.18      4.35 o
  -6   3  11        0.52        1.26      3.71 o
  -5   3  11        0.02        7.05      3.70 o
  -4   3  11        8.05       15.13      3.88 o
  -3   3  11        0.26        3.50      4.30 o
  -2   3  11        1.06        9.92      5.90 o
  -1   3  11       16.48       31.44      6.08 o
   0   3  11      193.62      201.37      6.78 o
   1   3  11      138.62      120.09      6.38 o
   2   3  11       38.55       30.00      4.98 o
   3   3  11       37.96       31.48      6.03 o
   4   3  11       43.71       33.49      4.06 o
   5   3  11       27.45       25.22      3.82 o
   6   3  11        4.37        8.03      3.69 o
   7   3  11        0.04        4.38      3.75 o
   8   3  11        2.19        0.49      3.85 o
 -17   4  11        2.08        1.84      3.19 o
 -16   4  11        0.00       -1.90      3.31 o
 -15   4  11        1.59        9.53      4.07 o
 -14   4  11        0.22        0.59      2.98 o
 -13   4  11        5.16        5.98      3.68 o
 -12   4  11        2.35       -0.32      3.00 o
 -11   4  11       32.97       31.12      3.54 o
 -10   4  11        9.12       10.82      3.20 o
  -9   4  11        0.58       -1.33      3.97 o
  -8   4  11        5.96        9.06      5.01 o
  -7   4  11        1.43        3.35      3.21 o
  -6   4  11       36.60       44.13      3.23 o
  -5   4  11       95.35       95.72      7.97 o
  -4   4  11       40.00       55.44      4.36 o
  -3   4  11        0.00       19.24      5.60 o
  -2   4  11       14.82        9.53      4.50 o
  -1   4  11        0.74        3.45      5.47 o
   0   4  11        1.31        2.62      4.50 o
   1   4  11        8.87        6.78      5.68 o
   2   4  11        0.21        1.92      5.68 o
   3   4  11        9.80       13.82      5.77 o
   4   4  11        0.21        0.26      5.82 o
   5   4  11        0.18        0.51      3.58 o
   6   4  11        0.24        5.25      4.96 o
 -15   5  11        1.53        6.51      5.58 o
 -14   5  11        0.43        3.15      3.48 o
 -13   5  11        0.72        8.41      5.01 o
 -12   5  11       17.18       16.20      4.43 o
 -11   5  11       23.33       17.13      4.93 o
 -10   5  11        0.51        2.83      2.95 o
  -9   5  11       10.08       12.41      3.09 o
  -8   5  11        0.11        2.61      3.13 o
  -7   5  11        7.00        9.47      3.16 o
  -6   5  11        0.00        2.73      3.31 o
  -5   5  11        8.75       10.51      3.34 o
  -4   5  11       21.79       29.02      3.71 o
  -3   5  11        0.02        3.65      4.48 o
  -2   5  11        0.20        0.44      4.46 o
  -1   5  11        3.33       12.64      5.64 o
   0   5  11        1.29        4.42      4.55 o
   1   5  11        1.80        2.45      5.38 o
   2   5  11        4.74        7.70      4.68 o
   3   5  11        4.18        4.50      5.68 o
   4   5  11        1.52       -2.19      5.95 o
 -11   6  11        8.21       11.43      3.24 o
 -10   6  11        0.01        3.89      2.99 o
  -9   6  11        1.10        7.45      3.17 o
  -8   6  11        7.85        8.88      3.19 o
  -7   6  11        2.85        2.75      3.25 o
  -6   6  11        0.79        4.18      3.10 o
  -5   6  11        3.49        3.35      2.98 o
  -4   6  11        1.34        5.76      4.21 o
  -3   6  11        2.91        0.90      4.45 o
  -2   6  11        3.08        4.12      4.70 o
  -1   6  11        0.08        1.40      5.90 o
   0   6  11        3.94        4.63      5.90 o
 -20   0  12        1.17        8.71      4.59 o
 -19   0  12        2.98        4.55      4.02 o
 -18   0  12        0.26        0.04      3.84 o
 -17   0  12        6.04       13.34      3.90 o
 -16   0  12        7.88        7.69      3.34 o
 -15   0  12        0.12        8.76      3.91 o
 -14   0  12       81.93       75.56      4.33 o
 -13   0  12        6.70        6.10      5.01 o
 -12   0  12       39.19       43.39      4.45 o
 -11   0  12       57.26       46.17      4.36 o
 -10   0  12       79.74       76.32      4.48 o
  -9   0  12       94.77       89.31      4.50 o
  -8   0  12      581.17      579.19     12.37 o
  -7   0  12       98.63      103.31      5.10 o
  -6   0  12       41.87       42.74      5.24 o
  -5   0  12       48.06       42.04      5.53 o
  -4   0  12        8.82       11.19      5.23 o
  -3   0  12      182.36      189.70      9.05 o
  -2   0  12       84.44       75.26      8.53 o
  -1   0  12        0.23        5.29      7.78 o
   0   0  12        2.69        9.14      5.17 o
   1   0  12       16.00       19.11      5.39 o
   2   0  12        3.00        1.99      5.19 o
   3   0  12        9.06       13.62      4.84 o
   4   0  12        2.26        6.64      4.88 o
   5   0  12       31.73       25.66      4.98 o
   6   0  12        8.90       10.45      4.79 o
   7   0  12        2.07        5.33      4.62 o
   8   0  12        2.68        1.75      6.60 o
 -20   1  12        8.12       10.21      2.97 o
 -19   1  12        3.52        7.79      2.70 o
 -18   1  12        9.78        7.00      2.51 o
 -17   1  12       12.32       12.24      2.80 o
 -16   1  12       18.71       17.61      3.16 o
 -15   1  12        1.62       -1.39      2.79 o
 -14   1  12        1.38        4.92      2.81 o
 -13   1  12        5.34        3.20      2.70 o
 -12   1  12        6.39        7.16      2.93 o
 -11   1  12       44.34       44.15      6.71 o
 -10   1  12       26.63       31.07      4.82 o
  -9   1  12       76.12       75.14      3.23 o
  -8   1  12       70.03       72.71      3.50 o
  -7   1  12       46.13       49.80      3.49 o
  -6   1  12      103.44      114.70      3.75 o
  -5   1  12      100.80       98.08      4.00 o
  -4   1  12       37.66       40.37      4.23 o
  -3   1  12       24.80       27.39      6.17 o
  -2   1  12       64.10       56.32      6.30 o
  -1   1  12       48.81       41.93      7.08 o
   0   1  12       43.58       43.46      5.73 o
   1   1  12       15.73       18.83      5.15 o
   2   1  12        0.00        0.91      3.57 o
   3   1  12        0.89        2.14      3.32 o
   4   1  12        4.01        3.39      3.55 o
   5   1  12        1.20        1.17      3.29 o
   6   1  12        0.03        2.66      3.97 o
   7   1  12        3.03        4.28      3.74 o
   8   1  12        2.66        2.71      3.82 o
 -19   2  12        1.58       10.43      2.60 o
 -18   2  12        0.31        5.17      3.70 o
 -17   2  12        1.82        2.73      2.79 o
 -16   2  12        0.02        4.55      2.80 o
 -15   2  12        7.89        9.83      2.59 o
 -14   2  12       17.47       18.40      2.81 o
 -13   2  12       62.01       54.75      4.32 o
 -12   2  12      420.52      416.97     39.50 o
 -11   2  12        0.19        2.53      2.99 o
 -10   2  12      338.13      335.39     24.85 o
  -9   2  12      343.86      318.78     17.87 o
  -8   2  12       22.76       16.35      3.33 o
  -7   2  12        0.00       -0.17      3.33 o
  -6   2  12        8.70        5.95      3.87 o
  -5   2  12        0.23        1.86      4.25 o
  -4   2  12        1.19       11.43      6.23 o
  -3   2  12        0.20        1.93      4.22 o
  -2   2  12       10.06       11.19      5.77 o
  -1   2  12        3.91       -1.44      5.64 o
   0   2  12      120.17      105.48      7.00 o
   1   2  12      384.87      335.49      8.71 o
   2   2  12        7.85        9.36      5.77 o
   3   2  12       24.12       12.96      3.99 o
   4   2  12       50.77       45.76      3.73 o
   5   2  12       11.25        8.33      3.48 o
   6   2  12        0.12        0.31      3.68 o
   7   2  12        0.32       -0.46      3.61 o
   8   2  12        0.15        3.88      3.77 o
 -18   3  12        6.33        9.09      3.19 o
 -17   3  12        0.85        5.35      3.06 o
 -16   3  12        0.14        4.66      3.09 o
 -15   3  12        3.00        0.34      3.24 o
 -14   3  12       24.07       23.58      3.47 o
 -13   3  12      125.94      114.97     23.04 o
 -12   3  12       55.67       54.29      7.15 o
 -11   3  12       42.35       42.43      3.21 o
 -10   3  12       80.86       72.47      8.46 o
  -9   3  12      288.86      286.03     30.49 o
  -8   3  12       71.29       78.39      5.60 o
  -7   3  12       41.01       49.49      5.05 o
  -6   3  12        0.00        1.63      3.62 o
  -5   3  12        7.07        0.90      3.85 o
  -4   3  12        1.96        7.33      8.22 o
  -3   3  12        1.85        2.54      5.82 o
  -2   3  12        0.05        2.80      5.82 o
  -1   3  12        9.49        7.91      5.64 o
   0   3  12      180.27      171.97      6.56 o
   1   3  12       26.83       26.93      5.86 o
   2   3  12        0.10        4.72      5.64 o
   3   3  12       30.45       21.21      5.82 o
   4   3  12       24.29       15.67      3.98 o
   5   3  12        8.03       -0.22      3.99 o
   6   3  12        2.03        2.97      4.01 o
   7   3  12        0.41        3.07      3.97 o
 -17   4  12       10.70       10.24      3.48 o
 -16   4  12       10.71       11.15      2.92 o
 -15   4  12        3.42        9.43      4.22 o
 -14   4  12        0.64        6.35      3.69 o
 -13   4  12        3.90        1.29      3.17 o
 -12   4  12       14.81       16.12      4.69 o
 -11   4  12        2.31        5.96      3.43 o
 -10   4  12        2.59        6.00      4.96 o
  -9   4  12        0.01        4.60      5.04 o
  -8   4  12        0.91        5.86      2.71 o
  -7   4  12       26.99       36.34      7.22 o
  -6   4  12       31.21       43.19      3.77 o
  -5   4  12        3.03        6.17      3.27 o
  -4   4  12        2.88        8.30      3.25 o
  -3   4  12       42.23       34.72      5.55 o
  -2   4  12       32.91       20.24      5.99 o
  -1   4  12        0.19        1.22      5.82 o
   0   4  12        3.10        5.47      5.86 o
   1   4  12       17.30       10.58      5.82 o
   2   4  12        3.99       -7.13      5.73 o
   3   4  12        4.00       -5.86      5.77 o
   4   4  12        6.57        6.40      4.00 o
   5   4  12        0.50        9.47      4.09 o
 -14   5  12        2.38        3.10      4.44 o
 -13   5  12        2.43        5.41      3.34 o
 -12   5  12       12.04       11.58      5.55 o
 -11   5  12       10.99        8.38      3.48 o
 -10   5  12        9.63        6.91      2.80 o
  -9   5  12        0.05        5.27      3.04 o
  -8   5  12        0.01        4.10      3.11 o
  -7   5  12       11.89       12.15      3.00 o
  -6   5  12        0.53        3.36      3.12 o
  -5   5  12        4.14        5.76      3.87 o
  -4   5  12       10.23        9.58      4.59 o
  -3   5  12        0.12        5.73      5.55 o
  -2   5  12        0.54        6.73      5.64 o
  -1   5  12        3.21        7.87      5.42 o
   0   5  12        0.12        6.08      5.82 o
   1   5  12        0.81        4.98      5.73 o
   2   5  12        2.31        0.52      5.73 o
   3   5  12        1.27        4.63      5.95 o
 -10   6  12        6.41        2.22      3.22 o
  -9   6  12        2.66        3.13      3.35 o
  -8   6  12        0.01        2.25      3.13 o
  -7   6  12        0.41        4.06      2.94 o
  -6   6  12        0.13        4.89      3.37 o
  -5   6  12        1.50        7.63      4.28 o
  -4   6  12        0.00       -1.24      4.58 o
  -3   6  12        2.83        3.59      5.60 o
  -2   6  12        2.87       11.06      4.72 o
 -20   1  13       13.27       14.03      3.43 o
 -19   1  13        6.55        2.50      4.16 o
 -18   1  13        3.53        2.85      3.62 o
 -17   1  13        4.06        4.00      3.70 o
 -16   1  13        0.11        0.63      3.50 o
 -15   1  13       16.69       12.36      2.74 o
 -14   1  13        2.71        4.52      2.77 o
 -13   1  13        0.12        0.31      2.72 o
 -12   1  13        1.83       -0.70      2.99 o
 -11   1  13       52.13       52.58      5.21 o
 -10   1  13       23.27       22.47      3.14 o
  -9   1  13        0.05        0.63      3.31 o
  -8   1  13        5.47        7.82      3.24 o
  -7   1  13      264.90      277.02      5.27 o
  -6   1  13       57.69       53.00      3.63 o
  -5   1  13        8.57       12.12      3.77 o
  -4   1  13        4.23        7.47      4.22 o
  -3   1  13        0.10        5.38      6.86 o
  -2   1  13       11.79       25.01      6.91 o
  -1   1  13        1.86        3.15      6.73 o
   0   1  13       12.05       12.94      6.05 o
   1   1  13        1.78        5.15      3.89 o
   2   1  13        3.79        6.68      3.78 o
   3   1  13        0.38       -0.42      3.64 o
   4   1  13        0.72        4.30      3.61 o
   5   1  13        1.68        2.09      3.42 o
   6   1  13        4.65        1.94      3.64 o
   7   1  13        0.67        4.23      3.46 o
 -19   2  13       11.51       10.80      2.96 o
 -18   2  13        4.20        4.46      2.83 o
 -17   2  13        0.08        1.89      2.77 o
 -16   2  13        0.35        4.61      2.62 o
 -15   2  13        2.32        4.27      2.61 o
 -14   2  13       31.73       29.08      2.70 o
 -13   2  13       36.85       27.18      3.80 o
 -12   2  13      111.49      108.55      8.75 o
 -11   2  13        0.13        1.88      2.92 o
 -10   2  13       99.40       98.26      5.10 o
  -9   2  13      176.20      175.27     14.53 o
  -8   2  13       16.07       16.29      3.39 o
  -7   2  13      186.19      203.53      6.04 o
  -6   2  13        0.72        7.35      4.17 o
  -5   2  13       21.16       19.76      4.28 o
  -4   2  13       30.25       34.97      6.76 o
  -3   2  13       17.66       14.04      5.68 o
  -2   2  13        0.58        2.19      5.42 o
  -1   2  13        0.20        2.09      5.47 o
   0   2  13       10.09        9.66      6.69 o
   1   2  13       44.93       37.78      6.78 o
   2   2  13        1.15        4.15      6.47 o
   3   2  13       19.10       10.68      4.33 o
   4   2  13       22.63       13.32      4.10 o
   5   2  13        0.16        6.32      3.73 o
   6   2  13        4.15        1.16      3.57 o
   7   2  13        2.04        1.86      3.61 o
 -18   3  13        6.81        5.40      4.25 o
 -17   3  13        0.13        2.04      3.09 o
 -16   3  13        0.96        0.24      3.25 o
 -15   3  13        0.09        2.85      2.98 o
 -14   3  13        0.00        3.80      4.01 o
 -13   3  13       34.55       40.87      9.43 o
 -12   3  13       25.13       22.99      4.05 o
 -11   3  13        0.53        6.24      3.10 o
 -10   3  13      206.90      212.11     22.41 o
  -9   3  13      101.90      116.04     15.01 o
  -8   3  13       12.76        9.95      3.65 o
  -7   3  13        1.11        2.51      3.30 o
  -6   3  13        0.96        8.07      5.73 o
  -5   3  13        7.08        7.59      4.05 o
  -4   3  13        2.14       -4.05      4.22 o
  -3   3  13        1.24       10.54      3.80 o
  -2   3  13        6.44       11.50      5.60 o
  -1   3  13       17.69       23.96      5.82 o
   0   3  13        7.33        6.60      5.68 o
   1   3  13       45.60       33.27      5.99 o
   2   3  13        8.05        9.44      5.86 o
   3   3  13       30.58       23.70      4.26 o
   4   3  13       29.27       17.24      4.12 o
   5   3  13        4.03        5.05      4.12 o
   6   3  13        0.09        1.12      4.26 o
 -16   4  13        4.78       11.53      3.57 o
 -15   4  13        4.27        7.19      3.52 o
 -14   4  13       11.06       10.59      3.96 o
 -13   4  13        1.39        6.35      3.49 o
 -12   4  13        0.07       11.16      3.35 o
 -11   4  13        0.00       -1.34      3.16 o
 -10   4  13       37.26       47.49      9.16 o
  -9   4  13        0.56        4.26      3.46 o
  -8   4  13       11.62       17.50      3.26 o
  -7   4  13        3.18        7.22      3.15 o
  -6   4  13        7.55        7.34      3.31 o
  -5   4  13        1.51        6.03      3.98 o
  -4   4  13       14.61        1.84      5.64 o
  -3   4  13       21.84       18.67      4.59 o
  -2   4  13        5.87       12.72      5.55 o
  -1   4  13        8.06        8.44      5.73 o
   0   4  13        6.79       12.72      5.73 o
   1   4  13        1.05       -0.44      5.60 o
   2   4  13        3.86       -6.73      5.55 o
   3   4  13        3.97        3.67      5.95 o
   4   4  13        0.01        1.63      4.14 o
 -14   5  13        0.00        1.70      3.60 o
 -13   5  13        4.78        9.93      3.43 o
 -12   5  13       25.49       21.61      3.76 o
 -11   5  13        2.69        5.55      3.16 o
 -10   5  13       11.76       13.00      4.60 o
  -9   5  13        8.05        7.63      4.29 o
  -8   5  13        3.58        5.30      3.05 o
  -7   5  13        0.10        3.45      3.06 o
  -6   5  13        0.42        5.33      3.23 o
  -5   5  13       28.24       28.59      7.72 o
  -4   5  13       23.36       16.83      5.55 o
  -3   5  13       10.74        9.40      5.77 o
  -2   5  13        0.20       -1.22      5.64 o
  -1   5  13        0.09       -4.15      5.86 o
   0   5  13        1.30       -2.49      4.85 o
   1   5  13        2.87       10.93      5.82 o
  -8   6  13        4.05        4.87      3.36 o
  -7   6  13        0.02       -0.64      3.28 o
  -6   6  13        0.38        4.00      3.14 o
  -5   6  13        0.04        3.10      4.39 o
  -4   6  13        0.47       -1.75      4.63 o
 -20   0  14        1.30        3.21      4.22 o
 -19   0  14        4.24        0.52      4.16 o
 -18   0  14        1.79        0.72      9.95 o
 -17   0  14        0.89        6.48      3.97 o
 -16   0  14       66.11       54.67      4.25 o
 -15   0  14      203.14      157.83     13.14 o
 -14   0  14       52.13       47.30      4.46 o
 -13   0  14        1.30       -4.04      3.90 o
 -12   0  14        4.95        7.18      4.30 o
 -11   0  14        0.14        5.85      3.93 o
 -10   0  14        0.10        0.25      4.48 o
  -9   0  14       75.01       82.02      4.79 o
  -8   0  14       22.05       19.31      4.99 o
  -7   0  14       73.06       79.97      5.13 o
  -6   0  14       49.10       63.79      5.64 o
  -5   0  14        1.20        0.71      5.43 o
  -4   0  14        1.57        3.85      8.35 o
  -3   0  14      102.05       97.17      9.27 o
  -2   0  14      361.13      358.85     10.37 o
  -1   0  14      151.23      155.02      6.56 o
   0   0  14       36.60       26.55      5.17 o
   1   0  14        0.62        3.19      4.99 o
   2   0  14        0.12        1.86      5.02 o
   3   0  14        0.14        2.71      5.18 o
   4   0  14        0.15        1.38      4.79 o
   5   0  14        0.08        2.92      4.70 o
   6   0  14        6.26        8.92      5.09 o
 -20   1  14        2.18        1.72      2.82 o
 -19   1  14        8.77        7.51      2.74 o
 -18   1  14        0.01        7.68      2.83 o
 -17   1  14       11.24       14.78      4.46 o
 -16   1  14        1.25        2.60      2.79 o
 -15   1  14        1.15        3.14      2.60 o
 -14   1  14        0.07        2.09      2.49 o
 -13   1  14        2.61       -0.18      2.86 o
 -12   1  14       50.57       51.61      3.08 o
 -11   1  14       20.99       20.31      3.00 o
 -10   1  14      108.69      117.20      5.67 o
  -9   1  14       31.03       37.18      3.17 o
  -8   1  14       54.54       56.95      3.48 o
  -7   1  14      100.39      109.67      3.80 o
  -6   1  14       21.34       20.69      3.78 o
  -5   1  14        0.04        2.77      4.50 o
  -4   1  14        5.56       10.32      6.07 o
  -3   1  14        9.19        7.48      6.69 o
  -2   1  14       13.53        7.08      6.56 o
  -1   1  14        0.03        4.46      6.65 o
   0   1  14        0.21        6.82      6.51 o
   1   1  14        3.67        7.01      4.00 o
   2   1  14        0.04        1.84      3.81 o
   3   1  14        0.44        0.14      3.74 o
   4   1  14        1.22        3.80      3.73 o
   5   1  14        4.93        5.12      3.52 o
   6   1  14        7.08        6.29      3.77 o
 -19   2  14        0.40        3.36      4.15 o
 -18   2  14        2.18        7.16      2.87 o
 -17   2  14        1.78        6.70      2.85 o
 -16   2  14        0.23        3.29      2.50 o
 -15   2  14        2.00        3.00      2.73 o
 -14   2  14       10.67       11.68      2.88 o
 -13   2  14        2.65        8.80      3.11 o
 -12   2  14       24.74       20.81      3.09 o
 -11   2  14        0.52        8.15      3.05 o
 -10   2  14       19.14       23.89      3.17 o
  -9   2  14       27.89       30.48      3.30 o
  -8   2  14       20.79       22.92      3.42 o
  -7   2  14        6.70       17.59      3.94 o
  -6   2  14        0.13        2.43      4.03 o
  -5   2  14       14.87       26.03      4.87 o
  -4   2  14       11.51       18.49      7.19 o
  -3   2  14        0.34       -2.14      5.60 o
  -2   2  14        0.02        0.39      6.56 o
  -1   2  14        1.69       -8.92      6.34 o
   0   2  14        6.50        2.80      6.60 o
   1   2  14        0.25        6.78      5.68 o
   2   2  14        1.91       -3.11      3.90 o
   3   2  14        0.12        4.05      3.87 o
   4   2  14        0.00        7.43      3.97 o
   5   2  14        1.01        0.95      4.33 o
 -18   3  14        0.21       -1.94      3.15 o
 -17   3  14        2.76        4.85      4.37 o
 -16   3  14        1.03        1.38      3.30 o
 -15   3  14       17.76       11.57      3.42 o
 -14   3  14        3.10        3.67      3.30 o
 -13   3  14       12.27       19.43      4.11 o
 -12   3  14        0.73        3.26      4.82 o
 -11   3  14       12.35       16.69      5.69 o
 -10   3  14       21.70       27.15      3.50 o
  -9   3  14        0.45        3.10      3.55 o
  -8   3  14        4.60        7.31      3.72 o
  -7   3  14        4.38        8.60      3.70 o
  -6   3  14        5.42        9.40      4.20 o
  -5   3  14        1.08        1.55      9.92 o
  -4   3  14        5.79        9.58      5.47 o
  -3   3  14        0.20       -1.97      4.09 o
  -2   3  14        2.00        3.85      5.51 o
  -1   3  14        2.51        2.49      5.86 o
   0   3  14        1.36        7.87      5.82 o
   1   3  14        4.09       -3.24      5.68 o
   2   3  14       14.59       13.51      6.86 o
   3   3  14       15.04        4.53      4.04 o
   4   3  14        0.14       -0.01      4.02 o
 -16   4  14        0.60        2.68      3.63 o
 -15   4  14        0.09        1.53      3.28 o
 -14   4  14        6.89        8.63      3.36 o
 -13   4  14        6.90        3.64      3.30 o
 -12   4  14        2.21        9.04      3.38 o
 -11   4  14        2.08        1.83      3.08 o
 -10   4  14        2.82        1.27      5.00 o
  -9   4  14       22.20       25.11      3.02 o
  -8   4  14        6.89        4.48      3.34 o
  -7   4  14        3.19        0.82      3.28 o
  -6   4  14        7.51       14.34      4.59 o
  -5   4  14       13.02       12.10      6.82 o
  -4   4  14       52.79       46.83      5.99 o
  -3   4  14        6.44        3.63      5.60 o
  -2   4  14        1.92        5.68      5.64 o
  -1   4  14        1.81        0.70      5.68 o
   0   4  14        1.64       -9.09      4.55 o
   1   4  14        0.41       13.51      5.64 o
   2   4  14        0.00        8.00      5.77 o
   3   4  14        0.93        6.21      6.08 o
 -13   5  14        7.49        8.68      4.44 o
 -12   5  14        4.13        4.84      3.58 o
 -11   5  14        0.88       -0.38      3.21 o
 -10   5  14        2.37        2.81      2.89 o
  -9   5  14        0.08       -0.26      3.39 o
  -8   5  14        0.32        1.33      3.38 o
  -7   5  14        2.00        8.84      3.33 o
  -6   5  14        4.40        0.72      4.00 o
  -5   5  14       13.69       13.20      4.72 o
  -4   5  14        0.54        9.62      4.55 o
  -3   5  14        0.38       -6.08      4.77 o
  -2   5  14        0.07       15.22      5.77 o
  -1   5  14        0.68       -2.67      5.90 o
   0   5  14        4.18        5.99      5.86 o
 -19   1  15        0.21        2.15      2.69 o
 -18   1  15        5.72        5.03      2.85 o
 -17   1  15        5.46       -0.38      2.72 o
 -16   1  15        0.53        5.55      2.81 o
 -15   1  15       26.09       23.99      2.92 o
 -14   1  15       38.19       25.85      3.35 o
 -13   1  15        0.19        1.04      2.70 o
 -12   1  15       17.58       12.95      2.99 o
 -11   1  15       31.02       28.97      3.07 o
 -10   1  15      109.30      110.39      6.68 o
  -9   1  15      104.62      109.73      3.41 o
  -8   1  15       25.53       23.98      3.53 o
  -7   1  15        0.14        1.56      3.55 o
  -6   1  15        4.51        5.11      3.91 o
  -5   1  15        1.97        1.51      4.39 o
  -4   1  15       37.22       37.65      6.73 o
  -3   1  15        3.19        2.23      6.47 o
  -2   1  15       28.95       27.68      6.51 o
  -1   1  15       30.15       29.03      6.82 o
   0   1  15        6.94        9.33      4.52 o
   1   1  15        5.46        6.00      4.43 o
   2   1  15        0.66        1.75      4.33 o
   3   1  15        1.47        4.08      3.91 o
   4   1  15        5.95        3.97      3.96 o
   5   1  15        5.36       -0.74      4.01 o
 -19   2  15        8.61        8.27      3.08 o
 -18   2  15        6.76        7.99      2.89 o
 -17   2  15        0.05        1.74      2.65 o
 -16   2  15        0.12        1.51      2.65 o
 -15   2  15        1.09        7.28      2.57 o
 -14   2  15        4.68        4.07      3.01 o
 -13   2  15        9.20        8.07      2.98 o
 -12   2  15       11.79       11.48      3.23 o
 -11   2  15        3.02        4.73      2.95 o
 -10   2  15      111.87      126.61      8.16 o
  -9   2  15      184.64      217.50     12.11 o
  -8   2  15       47.28       53.45      4.43 o
  -7   2  15       45.99       56.39      3.93 o
  -6   2  15        5.46        8.40      4.02 o
  -5   2  15       29.13       28.94      6.60 o
  -4   2  15        3.91        4.81      5.73 o
  -3   2  15        0.25       -1.18      6.30 o
  -2   2  15        0.02        1.22      6.51 o
  -1   2  15        1.23        5.47      6.30 o
   0   2  15       14.75        8.70      5.55 o
   1   2  15        0.11        3.45      6.56 o
   2   2  15        0.80        2.35      4.47 o
   3   2  15       10.27       10.18      4.29 o
   4   2  15        8.35        7.76      4.38 o
 -18   3  15        4.24        7.29      4.88 o
 -17   3  15        5.56        4.21      2.89 o
 -16   3  15        4.84        9.36      3.28 o
 -15   3  15        1.15        6.13      4.27 o
 -14   3  15        1.65        3.67      2.89 o
 -13   3  15       58.50       52.14      5.19 o
 -12   3  15      107.10      111.73     14.08 o
 -11   3  15       51.77       55.24      4.34 o
 -10   3  15        4.17        1.76      3.59 o
  -9   3  15        6.35        7.26      3.71 o
  -8   3  15       24.33       38.15      3.87 o
  -7   3  15        0.05        7.83      3.91 o
  -6   3  15        0.58        2.22      4.09 o
  -5   3  15        0.08       -0.18      6.82 o
  -4   3  15        0.23        2.84      5.60 o
  -3   3  15        5.08        1.66      6.60 o
  -2   3  15        3.56       18.23      5.42 o
  -1   3  15        0.30       -1.79      5.55 o
   0   3  15       33.22       15.87      6.03 o
   1   3  15       36.05       12.55      5.90 o
   2   3  15       12.15       11.45      4.00 o
   3   3  15        0.70        3.70      4.67 o
 -16   4  15        1.22        1.11      3.13 o
 -15   4  15        0.63        3.96      3.52 o
 -14   4  15        0.64        3.53      3.47 o
 -13   4  15       28.18       22.96      3.66 o
 -12   4  15       69.86       69.42     15.25 o
 -11   4  15        4.86        7.57      3.47 o
 -10   4  15        2.77        2.02      2.97 o
  -9   4  15        2.07        4.44      3.46 o
  -8   4  15        1.19        4.28      3.67 o
  -7   4  15        4.71        5.20      9.73 o
  -6   4  15        0.32        0.73      3.40 o
  -5   4  15        7.87        1.49      5.68 o
  -4   4  15        1.38        3.76      5.60 o
  -3   4  15        0.81        1.57      5.68 o
  -2   4  15        3.15       10.32      5.77 o
  -1   4  15        0.25       -2.01      5.95 o
   0   4  15        5.26        6.12      5.64 o
   1   4  15        8.49        4.46      5.95 o
 -12   5  15        9.40        5.94      3.36 o
 -11   5  15       23.32       21.89      6.59 o
 -10   5  15        0.14        3.52      2.97 o
  -9   5  15        1.75        4.12      3.45 o
  -8   5  15        0.02        2.78      3.36 o
  -7   5  15        3.22        4.18      4.13 o
  -6   5  15        3.86        4.04      4.14 o
  -5   5  15        6.10      -11.06      5.95 o
  -4   5  15        4.83        1.36      6.08 o
  -3   5  15        0.01        1.18      5.86 o
  -2   5  15        0.35       -6.86      5.82 o
 -19   0  16        2.23       10.51      3.61 o
 -18   0  16       11.52        3.32      4.11 o
 -17   0  16        5.55        0.97      4.00 o
 -16   0  16       20.18       17.86      4.90 o
 -15   0  16        4.02        7.13      3.99 o
 -14   0  16        4.01        1.24      3.94 o
 -13   0  16        0.19        4.07      4.20 o
 -12   0  16        6.09        5.20      3.92 o
 -11   0  16      100.25      119.97      5.03 o
 -10   0  16       22.11       28.68      4.06 o
  -9   0  16        1.43        2.73      4.67 o
  -8   0  16       20.30       18.51      4.74 o
  -7   0  16        4.98       11.28      4.68 o
  -6   0  16        0.42        5.83      5.24 o
  -5   0  16        0.25        1.62      7.17 o
  -4   0  16        0.57        6.25      7.91 o
  -3   0  16        0.19        5.55      7.78 o
  -2   0  16       30.49       24.76      5.63 o
  -1   0  16       11.93       12.37      5.59 o
   0   0  16        0.23       -1.21      5.59 o
   1   0  16        2.04        2.68      5.61 o
   2   0  16        0.52        2.39      5.72 o
   3   0  16        0.18        3.76      5.49 o
   4   0  16        0.14        3.80      6.06 o
 -19   1  16        0.15        4.07      2.91 o
 -18   1  16        0.00        1.74      2.71 o
 -17   1  16        0.46        4.64      2.83 o
 -16   1  16        5.53        4.23      3.16 o
 -15   1  16        3.22        1.30      2.87 o
 -14   1  16        2.41        3.06      2.89 o
 -13   1  16        1.31       -2.53      2.85 o
 -12   1  16        6.89        7.27      3.03 o
 -11   1  16        0.16        4.27      3.04 o
 -10   1  16       70.94       75.30      3.70 o
  -9   1  16      149.23      172.69      8.84 o
  -8   1  16        3.19        6.06      3.45 o
  -7   1  16       26.64       32.37      3.46 o
  -6   1  16       20.36       29.80      4.68 o
  -5   1  16        7.00        1.80      6.00 o
  -4   1  16        0.39       -2.49      6.56 o
  -3   1  16        0.19        5.82      6.51 o
  -2   1  16        0.08        5.51      6.51 o
  -1   1  16        1.18        7.26      7.30 o
   0   1  16        0.29        8.63      4.45 o
   1   1  16        2.70        1.78      4.76 o
   2   1  16        0.25        4.49      4.92 o
   3   1  16        5.26        4.74      4.30 o
   4   1  16        8.41        8.04      4.54 o
 -18   2  16        0.22        5.78      2.76 o
 -17   2  16        0.00        1.59      2.87 o
 -16   2  16        0.97        3.73      2.81 o
 -15   2  16        6.65       10.50      2.91 o
 -14   2  16        0.06        2.89      2.77 o
 -13   2  16        0.07        2.61      3.00 o
 -12   2  16       47.10       44.70      4.98 o
 -11   2  16        6.06       10.16      3.11 o
 -10   2  16       53.68       51.32      6.61 o
  -9   2  16      150.85      157.44      8.27 o
  -8   2  16       58.47       60.73      3.92 o
  -7   2  16       46.36       50.78      8.72 o
  -6   2  16        5.11       11.00      4.28 o
  -5   2  16        6.51       12.29      6.47 o
  -4   2  16        1.19       -1.79      5.60 o
  -3   2  16        0.12       -0.04      5.47 o
  -2   2  16        1.79       -1.66      5.73 o
  -1   2  16        1.53        0.04      6.51 o
   0   2  16        0.03        5.47      6.51 o
   1   2  16       24.95       11.89      6.06 o
   2   2  16        3.95        9.05      4.55 o
   3   2  16        2.64       -2.13      4.81 o
 -17   3  16        1.20        3.46      5.32 o
 -16   3  16        8.04        6.35      2.89 o
 -15   3  16       10.78        6.20      3.51 o
 -14   3  16        0.09        1.37      3.45 o
 -13   3  16       36.87       28.02      3.61 o
 -12   3  16       76.72       75.01     14.01 o
 -11   3  16        2.28        5.31      3.57 o
 -10   3  16        0.15        3.60      3.60 o
  -9   3  16        7.72        8.02      3.78 o
  -8   3  16        0.12       -2.18      3.62 o
  -7   3  16        3.08        7.03     13.03 o
  -6   3  16        3.85        2.08      5.90 o
  -5   3  16        0.36        4.94      5.47 o
  -4   3  16        0.00       -0.22      5.51 o
  -3   3  16        3.40       -2.01      5.68 o
  -2   3  16        8.22        8.04      5.77 o
  -1   3  16        2.09       10.67      5.86 o
   0   3  16       15.62        4.37      5.86 o
   1   3  16       14.58        0.26      5.99 o
   2   3  16        0.89        1.41      4.11 o
 -15   4  16        0.35        4.23      3.29 o
 -14   4  16        5.17        0.23      3.46 o
 -13   4  16       39.05       26.41      5.00 o
 -12   4  16       31.04       34.86      5.61 o
 -11   4  16        3.61        7.25      3.59 o
 -10   4  16        9.77        6.58      3.18 o
  -9   4  16        0.03       -2.54      3.76 o
  -8   4  16        0.03        8.87      7.48 o
  -7   4  16        0.78        2.36      4.05 o
  -6   4  16        0.57        5.87      3.17 o
  -5   4  16        0.75        7.65      5.73 o
  -4   4  16        2.22       -7.00      5.77 o
  -3   4  16        1.38        0.48      5.77 o
  -2   4  16        0.71        6.51      5.68 o
  -1   4  16        0.76       -0.44      6.03 o
   0   4  16        8.50        6.51      6.16 o
 -11   5  16        0.32        1.39      3.92 o
 -10   5  16        0.06        0.43      3.09 o
  -9   5  16        0.00        8.87      4.17 o
  -8   5  16        0.13        1.71      3.75 o
  -7   5  16        0.93        6.47      4.17 o
  -6   5  16        0.09       -6.78      5.73 o
  -5   5  16        3.36        6.47      5.95 o
 -19   1  17        6.47        6.64      2.99 o
 -18   1  17        1.00        5.27      2.88 o
 -17   1  17        0.09        4.10      2.82 o
 -16   1  17        4.35        6.95      2.76 o
 -15   1  17        6.60        7.45      2.89 o
 -14   1  17        4.23        6.71      3.00 o
 -13   1  17        0.71        2.41      2.99 o
 -12   1  17        1.88        3.44      3.19 o
 -11   1  17        3.55        5.74      3.01 o
 -10   1  17        4.36        4.83      3.58 o
  -9   1  17       54.30       67.67      3.53 o
  -8   1  17        1.10        3.14      3.28 o
  -7   1  17        2.97        1.88      4.18 o
  -6   1  17        2.25        1.94      4.29 o
  -5   1  17        0.69        2.97      6.43 o
  -4   1  17        1.40        6.82      6.51 o
  -3   1  17        5.25        1.49      6.56 o
  -2   1  17        8.58       11.59      6.51 o
  -1   1  17        4.49        6.57      4.67 o
   0   1  17        4.89        6.24      5.13 o
   1   1  17        0.02        2.36      4.72 o
   2   1  17        1.25        4.25      5.39 o
 -18   2  17        0.57        3.25      2.89 o
 -17   2  17        0.44        1.65      2.90 o
 -16   2  17        0.37        6.13      3.05 o
 -15   2  17        0.00        2.76      2.82 o
 -14   2  17        6.22        5.88      2.98 o
 -13   2  17        0.51       -2.57      3.94 o
 -12   2  17        0.18        0.82      3.14 o
 -11   2  17        3.98       11.47      3.13 o
 -10   2  17       24.79       23.71      3.41 o
  -9   2  17       77.86       89.43      4.22 o
  -8   2  17        8.77       10.14      4.62 o
  -7   2  17       36.39       41.16      8.46 o
  -6   2  17        4.95        8.67      4.34 o
  -5   2  17        2.86        8.83      6.56 o
  -4   2  17        0.32        1.05      5.64 o
  -3   2  17        0.12        0.26      5.51 o
  -2   2  17        0.03        9.32      3.97 o
  -1   2  17        0.77       -5.07      5.77 o
   0   2  17        0.64        2.45      6.73 o
   1   2  17        1.01        1.24      4.07 o
 -16   3  17        5.00        5.18      4.40 o
 -15   3  17        0.48        3.50      3.39 o
 -14   3  17        0.99        2.01      3.52 o
 -13   3  17       15.77       14.01      3.63 o
 -12   3  17       18.39       18.95      3.67 o
 -11   3  17        6.98        5.97      4.08 o
 -10   3  17        0.28       -0.49      3.67 o
  -9   3  17        1.52        4.39      4.02 o
  -8   3  17        0.09        0.26      4.07 o
  -7   3  17        9.31        7.20      4.18 o
  -6   3  17        8.97        8.80      4.13 o
  -5   3  17        3.02        0.48      5.68 o
  -4   3  17       14.84       15.69      4.22 o
  -3   3  17        8.72        9.62      6.65 o
  -2   3  17        1.80       10.89      6.51 o
  -1   3  17        0.19        4.50      6.73 o
   0   3  17        0.28        4.85      5.86 o
 -14   4  17        0.40        4.38      3.63 o
 -13   4  17        0.01        1.08      3.72 o
 -12   4  17        0.25        7.89      3.74 o
 -11   4  17        0.56        4.36      3.45 o
 -10   4  17       25.84       34.54      4.36 o
  -9   4  17        2.87        8.68      4.11 o
  -8   4  17        3.47        2.94      4.05 o
  -7   4  17        0.12        9.00      4.12 o
  -6   4  17        1.28        4.68      5.73 o
  -5   4  17        0.23       -1.84      5.77 o
  -4   4  17        4.85        1.18      5.90 o
  -3   4  17        3.74        7.91      6.12 o
  -2   4  17        1.00        3.54      5.90 o
 -18   0  18        0.62        0.84      4.09 o
 -17   0  18       15.99       14.50      4.39 o
 -16   0  18        0.02       -3.91      3.99 o
 -15   0  18       33.85       19.74      5.40 o
 -14   0  18       32.96       29.73      5.60 o
 -13   0  18        8.05        4.48      7.17 o
 -12   0  18        0.70        7.03      3.89 o
 -11   0  18       25.38       21.20      4.75 o
 -10   0  18       66.29       77.72      6.08 o
  -9   0  18        1.77        4.21      4.97 o
  -8   0  18        7.98       11.55      4.97 o
  -7   0  18        3.67        5.72      5.21 o
  -6   0  18        2.74       -0.74      7.13 o
  -5   0  18        0.60        4.07      7.87 o
  -4   0  18        4.56        6.60      8.61 o
  -3   0  18        0.00        0.19      6.04 o
  -2   0  18       17.44       14.79      6.27 o
  -1   0  18       17.12       13.10      6.09 o
   0   0  18        8.18        6.07      6.50 o
   1   0  18        0.78        2.43      6.52 o
 -18   1  18        1.21        3.26      4.40 o
 -17   1  18        2.80        8.02      2.88 o
 -16   1  18        5.70        6.99      2.83 o
 -15   1  18       18.34       13.71      2.93 o
 -14   1  18       18.10       22.27      3.43 o
 -13   1  18        0.93        5.69      3.11 o
 -12   1  18        0.34        1.26      3.24 o
 -11   1  18        2.23        4.30      3.22 o
 -10   1  18       18.68       24.54      3.39 o
  -9   1  18        2.46        4.32      3.54 o
  -8   1  18       33.80       41.05      4.15 o
  -7   1  18       38.62       42.44      9.31 o
  -6   1  18       14.06       18.06      6.65 o
  -5   1  18        0.07        3.41      6.56 o
  -4   1  18        0.00        2.54      6.51 o
  -3   1  18        1.99        5.29      6.47 o
  -2   1  18        3.59        4.59      7.52 o
  -1   1  18        5.55        0.02      4.95 o
   0   1  18        0.65        1.95      4.79 o
   1   1  18        0.22        0.66      5.33 o
 -17   2  18        1.42        0.27      2.77 o
 -16   2  18        1.27       -0.01      2.89 o
 -15   2  18        9.72        8.64      3.12 o
 -14   2  18        1.46        5.41      3.06 o
 -13   2  18        0.89        1.32      3.06 o
 -12   2  18        6.60        5.92      3.28 o
 -11   2  18        0.29        7.38      3.14 o
 -10   2  18        1.73        6.69      3.50 o
  -9   2  18        2.59        2.12      3.75 o
  -8   2  18        0.01        9.58      4.29 o
  -7   2  18        2.25        6.14      4.44 o
  -6   2  18        6.36        7.70      5.64 o
  -5   2  18        0.57       -2.01      5.64 o
  -4   2  18        4.31        6.30      6.47 o
  -3   2  18        0.13        0.92      5.77 o
  -2   2  18        1.35       -0.26      6.69 o
  -1   2  18        2.99       -0.26      6.91 o
   0   2  18        5.10        0.29      4.66 o
 -16   3  18        4.32        4.01      3.68 o
 -15   3  18        0.26        3.26      3.59 o
 -14   3  18        3.36        3.63      3.46 o
 -13   3  18        0.15        8.83      7.93 o
 -12   3  18        1.83        6.42      3.68 o
 -11   3  18        3.89        4.49      3.75 o
 -10   3  18        6.12        6.24      4.10 o
  -9   3  18        3.94        7.66      4.08 o
  -8   3  18        1.08        4.63      6.93 o
  -7   3  18        3.80        4.76      4.35 o
  -6   3  18        1.72       -1.66      5.73 o
  -5   3  18        2.69        4.46      6.65 o
  -4   3  18        0.65        1.66      5.64 o
  -3   3  18        1.02       -9.71      5.90 o
  -2   3  18        0.06        1.71      6.69 o
 -12   4  18        1.96        7.43      3.46 o
 -11   4  18        0.25        2.25      3.77 o
 -10   4  18        2.20       10.30      4.22 o
  -9   4  18        0.80        3.42      4.26 o
  -8   4  18        2.66        5.56      4.22 o
  -7   4  18        0.25        5.19      3.93 o
  -6   4  18        0.00       -1.97      5.86 o
  -5   4  18        0.78       12.24      5.86 o
 -17   1  19        0.03        1.56      3.00 o
 -16   1  19        0.20        3.42      3.08 o
 -15   1  19        4.44        7.02      3.28 o
 -14   1  19        2.92        4.37      3.31 o
 -13   1  19        1.23        6.86      3.03 o
 -12   1  19        9.70       11.74      5.08 o
 -11   1  19        1.56        2.34      3.19 o
 -10   1  19       22.98       24.76      3.60 o
  -9   1  19       49.20       59.50      5.32 o
  -8   1  19       26.28       30.07      7.84 o
  -7   1  19       12.90       13.99      6.78 o
  -6   1  19        0.09        4.07      6.65 o
  -5   1  19        0.47       -1.14      6.69 o
  -4   1  19        0.95        2.36      6.56 o
  -3   1  19        0.12        3.89      7.52 o
  -2   1  19        3.40        5.34      5.29 o
  -1   1  19        3.28        5.13      4.90 o
 -16   2  19        3.78        5.77      3.17 o
 -15   2  19        1.53        6.76      3.10 o
 -14   2  19        0.97        4.68      3.16 o
 -13   2  19        1.45        5.00      3.20 o
 -12   2  19        0.24        2.10      3.32 o
 -11   2  19        1.61        3.59      3.55 o
 -10   2  19        1.86        5.01      4.02 o
  -9   2  19       11.81       20.58      5.75 o
  -8   2  19        2.10        4.90      4.28 o
  -7   2  19        5.08       14.95      6.69 o
  -6   2  19        0.28       -1.14      5.64 o
  -5   2  19        1.50       -4.72      5.77 o
  -4   2  19        1.37        1.79      6.65 o
  -3   2  19        0.53       12.41      4.64 o
  -2   2  19        0.12       -3.72      6.82 o
 -14   3  19        1.91        3.27      3.57 o
 -13   3  19        6.83        5.39      3.79 o
 -12   3  19        2.18        5.33      3.85 o
 -11   3  19        0.25        3.51      3.91 o
 -10   3  19        1.71        2.77      4.94 o
  -9   3  19        0.00       -1.10      4.40 o
  -8   3  19        2.39       10.81      4.24 o
  -7   3  19        0.02       -0.31      5.73 o
  -6   3  19        0.12        1.53      5.77 o
  -5   3  19        0.43        3.02      5.90 o
  -4   3  19        1.59       -0.61      5.90 o
 -17   0  20        1.38        2.84      7.02 o
 -16   0  20        1.10        3.15      4.41 o
 -15   0  20        2.56        1.38      4.77 o
 -14   0  20        0.56        3.75      4.68 o
 -13   0  20        0.04        1.11      4.73 o
 -12   0  20        0.00        1.64      4.71 o
 -11   0  20       11.08       10.75      6.34 o
 -10   0  20       43.20       54.85     13.31 o
  -9   0  20       64.89       81.38     20.64 o
  -8   0  20       16.01       18.23      7.52 o
  -7   0  20        0.25        3.50      8.13 o
  -6   0  20        2.37        0.09      8.13 o
  -5   0  20        2.80        1.79      9.01 o
  -4   0  20        0.18        0.35      6.81 o
  -3   0  20        1.39        4.05      7.45 o
 -16   1  20        1.52       -0.87      2.93 o
 -15   1  20        1.39        2.86      3.25 o
 -14   1  20        3.23        1.51      3.10 o
 -13   1  20        0.28        8.43      3.16 o
 -12   1  20        4.36        3.12      3.56 o
 -11   1  20        0.25        0.78      3.58 o
 -10   1  20       10.67        5.51      3.74 o
  -9   1  20       45.93       51.35     10.93 o
  -8   1  20        9.83        5.78      5.87 o
  -7   1  20        0.18        3.28      7.39 o
  -6   1  20        0.25        6.56      6.73 o
  -5   1  20        0.33        3.89      7.61 o
  -4   1  20        0.18        1.71      7.61 o
  -3   1  20        0.00        0.46      5.38 o
 -15   2  20        0.19       -1.48      4.37 o
 -14   2  20        0.61        1.45      3.22 o
 -13   2  20        0.22        5.23      3.38 o
 -12   2  20        0.46        7.24      3.50 o
 -11   2  20        0.93        6.10      3.81 o
 -10   2  20        0.24        5.97      5.47 o
  -9   2  20        6.81        3.81      4.38 o
  -8   2  20        3.98        0.76      4.80 o
  -7   2  20       11.04       12.72      5.77 o
  -6   2  20        3.66        3.63      5.90 o
  -5   2  20        1.05        1.44      6.69 o
  -4   2  20        0.18       -2.23      6.73 o
 -12   3  20        3.19        8.41      4.00 o
 -11   3  20        2.53        0.22      4.23 o
 -10   3  20        0.02        4.73      5.75 o
  -9   3  20        0.14        3.85      4.53 o
  -8   3  20        0.40       -3.37      5.86 o
  -7   3  20        0.20       -0.92      5.95 o
 -15   1  21        2.97        7.59      3.41 o
 -14   1  21        6.03        7.67      3.50 o
 -13   1  21        3.14        1.10      3.39 o
 -12   1  21        0.06        5.63      3.64 o
 -11   1  21        4.11        3.07      3.75 o
 -10   1  21        0.01        2.94      4.32 o
  -9   1  21       14.59       15.42      4.62 o
  -8   1  21        2.89        4.11      7.56 o
  -7   1  21        0.02        1.49      7.56 o
  -6   1  21        0.10       11.76      7.91 o
 -13   2  21        0.20        2.12      3.49 o
 -12   2  21        0.08        1.06      4.08 o
 -11   2  21        0.49        0.45      4.25 o
 -10   2  21        0.02       11.50      4.41 o
  -9   2  21        0.01        1.49      4.47 o
  -8   2  21        0.00        1.09      5.86 o
 -12   0  22        1.57        2.07      5.61 o
 -11   0  22        0.01        2.75      5.57 o
 -10   0  22        7.69       -1.31      8.00 o
  -9   0  22        3.55        0.13      8.57 o
 
